# Supplementary material for: S-palmitoylation modulates ATG2-dependent non-vesicular lipid transport during starvation-induced autophagy
Source: EMBO J. 2025 Mar 24;44(9):2596–619. doi: 10.1038/s44318-025-00410-7 (PMC12048663; doi:10.1038/s44318-025-00410-7)
Supplement: Supplementary file 1 — Table EV1 [file 44318_2025_410_MOESM1_ESM.xlsx]

## Sheet: Table EV1
Table EV1. Predicted palmitoylation sites and prediction websites
Protein	Position	Predicted by
ATG2A	11	SwissPalm, GPS-Palm
	17	SwissPlam
	715	GPS-Palm
	876	SwissPalm
	1576	SwissPalm
	1577	SwissPalm, GPS-Palm
	1704	GPS-Palm
	1713, 1714	SwissPalm, GPS-Palm
