# Supplementary material for: S-palmitoylation modulates ATG2-dependent non-vesicular lipid transport during starvation-induced autophagy
Source: EMBO J. 2025 Mar 24;44(9):2596–619. doi: 10.1038/s44318-025-00410-7 (PMC12048663; doi:10.1038/s44318-025-00410-7)
Supplement: Supplementary file 2 — Table EV2 [file 44318_2025_410_MOESM2_ESM.xlsx]

## Sheet: Table EV2
Table EV2. SiRNA sequences used in this article
	sense（5'-3'）	antisense（5'-3'）
ZDHHC1	GCACGCACAUGUCAUUGAATT	UUCAAUGACAUGUGCGUGCTT
ZDHHC2-1	CAAGCCAAGUUCCAUAUUATT	UAAUAUGGAACUUGGCUUGTT
ZDHHC2-2	GGAUCUUCCCAUCUAUACCTT	GGUAUAGAUGGGAAGAUCCTT
ZDHHC3-1	CCGAAACAUUGAGCGGAAATT	UUUCCGCUCAAUGUUUCGGTT
ZDHHC3-2	CCCUCAUCAUGGUGGGAUUTT	AAUCCCACCAUGAUGAGGGTT
ZDHHC4	GGUACUUCCUCAUCUACGUTT	ACGUAGAUGAGGAAGUACCTT
ZDHHC5	GUGCCCAUCUACAAUGCAATT	UUGCAUUGUAGAUGGGCACTT
ZDHHC6	GAGGAACUUUAAACAGGUATT	UACCUGUUUAAAGUUCCUCTT
ZDHHC7-1	GCACCCAAAUCCACUCCAUTT	AUGGAGUGGAUUUGGGUGCTT
ZDHHC7-2	GCGCCCACCACUGCAGUAUTT	AUACUGCAGUGGUGGGCGCTT
ZDHHC8	GCACCCUCUUCUUCGUGUUTT	AACACGAAGAAGAGGGUGCTT
ZDHHC9-1	CCAGAAUCCCUACAGCCAUTT	AUGGUCGUAGGGAUUCUGGTT
ZDHHC9-2	GGGACUGACUGGAUUUCAUTT	AUGAAAUCCAGUCAGUCCCTT
ZDHHC11-1	CCCUCUUCGACAGAUCAAATT	UUUGAUCUGUCGAAGAGGGTT
ZDHHC11-2	CGCAAAGAAGAGAGUUCAATT	UUGAACUCUCUUCUUUGCGTT
ZDHHC11-3	GGUAUGAAGAUGUCAAGAATT	UUCUUGACAUCUUCAUACCTT
ZDHHC12	GCAACCACCCACUCUUUGUTT	ACAAAGAGUGGGUGGUUGCTT
ZDHHC13-1	GGUUGGGUAUAAGAACCUUTT	AAGGUUCUUAUACCCAACCTT
ZDHHC13-2	GCAUCCACCUGGCAGUAUUTT	AAUACUGCCAGGUGGAUGCTT
ZDHHC14	GCCAGACCGUGAAACUUAATT	UUAAGUUUCACGGUCUGGCTT
ZDHHC15	GCUUGUUGAUAUGGCCAAATT	UUUGGCCAUAUCAACAAGCTT
ZDHHC16	GGAGGCUUAUGCUGCCAUUTT	AAUGGCAGCAUAAGCCUCCTT
ZDHHC17-1	GGAACUCCUUUCCUAGUUATT	UAACUAGGAAAGGAGUUCCTT
ZDHHC17-2	GGAUGUAGAUAUGAUGGAUTT	AUCCAUCAUAUCUACAUCCTT
ZDHHC18-1	GCAACUUCCUCUCCACUCUTT	AGAGUGGAGAGGAAGUUGCTT
ZDHHC18-2	CCAAGCCUGAUGCCAGCAUTT	AUGCUGGCAUCAGGCUUGGTT
ZDHHC19	GCUUCUUCAUGCUGCUUGUTT	ACAAGCAGCAUGAAGAAGCTT
ZDHHC20	GAACAAGCUUCUGUUACAATT	UUGUAACAGAAGCUUGUUCTT
ZDHHC21-1	GUCUUUGUUUGGUUAUACATT	UGUAUAACCAAACAAAGACTT
ZDHHC21-2	GCGUAAUUUGGACCUCUUUTT	AAAGAGGUCCAAAUUACGCTT
ZDHHC22	GUCCUGUUCUGCCUCUACATT	UGUAGAGGCAGAACAGGACTT
ZDHHC23	GCCAGAGACUUGUGAAAGATT	UCUUUCACAAGUCUCUGGCTT
ZDHHC24	CUUCCAGACCACAGCAGAUTT	AUCUGCUGUGGUCUGGAAGTT
LYPLA1-1	GGAUGAAUCUGGGAUUAAATT	UUUAAUCCCAGAUUCAUCCTT
LYPLA1-2	GGUUCUCUUACGGUGGAAATT	UUUCCACCGUAAGAGAACCTT
LYPLA2-1	CUCCCUCACGUCAAGUACATT	UGUACUUGACGUGAGGGAGTT
LYPLA2-2	GGCCUUGAUUGAGCAUGAATT	UUCAUGCUCAAUCAAGGCCTT
