# Supplementary material for: S-palmitoylation modulates ATG2-dependent non-vesicular lipid transport during starvation-induced autophagy
Source: EMBO J. 2025 Mar 24;44(9):2596–619. doi: 10.1038/s44318-025-00410-7 (PMC12048663; doi:10.1038/s44318-025-00410-7)
Supplement: Supplementary file 3 — Table EV3 [file 44318_2025_410_MOESM3_ESM.xlsx]

## Sheet: Table EV3
Table EV3. Primers of quantitative PCR used in this article
	Forward 5’-3’	Reverse 5’-3’
ZDHHC1	CTGGCTACGCTTGCATGG	CACAAGTTGCAGTGCAGGTC
ZDHHC2	CCAGCTGTGCATAGTGTCCAT	TCTGCATAAGAGAGATGGAATTCTT
ZDHHC3	CTGCACAGATGAGACGGGAA	AGCCTAGAGAGAAGGGGTGG
ZDHHC4	CAGGGGAGGAGCACAGATATT	GACCAGGTGCAGGACAATGA
ZDHHC5	GTTTTGGCAAGCCAGATGGG	AGCTGTACTTCATCTTTGGGTGT
ZDHHC6	CAGCTTTATCATCGGCTCTCCT	CCCAAGGCAAACAAGGTGGT
ZDHHC7	AAAATCCAGTGACTGCCGAC	TGGGTACTGCCCCAAGCA
ZDHHC8	CAGTGGCTCACACAGGTCAC	CAATCCGCCCCCTCTGC
ZDHHC9	TTTCCTCGTGGCTCTCAACC	CTTCGATCCAGCACACTGGG
ZDHHC11	CTTCTTCAGCACTGTGGCCT	CAGCAGCCACGTGTTCATATT
ZDHHC12	TCACCTTCCTGCTCCTGGTG	TCCTCTTTGAGCTCCTCCTGA
ZDHHC13	GGCTCGCAGTGCAGGAA	GCTTCTCTTGCATTGGCAAGTT
ZDHHC14	CATCTCACCAAGCCTGATCG	TGCTCTGAATGCACTGGTCT
ZDHHC15	GCTGGAAGATGGCTCTGTCT	CTCAAAACAGTCACCAGGCA
ZDHHC16	TGTGCAGTTCTGTGGCACTT	TACTCTGCCCTTGGCCTGTA
ZDHHC17	GCGGGAGGAGGGATTTAACA	GCTTTGGGGTTTGATTTCCTCT
ZDHHC18	ATCAAAGGCTCGTGGTCCAG	CGGTCAATTAGGCTGGGAGG
ZDHHC19	CTTCGCATTCCCTTGCAGGT	GCCAGGGTCTGAGAAGTTGA
ZDHHC20	GAGTATGCCAGAAGTGGCTCA	ACGATGCCTTCTTCAGCTCC
ZDHHC21	TCCCAAAATTGTCCTCTTTCCTCA	TCCCAGAACTCCCTTTCTCCA
ZDHHC22	AGTTCTTCTCCGGAGCTGTC	CCTCTTGTAAGTTCTTGCGCC
ZDHHC23	AGCTGCGTTGGAGAATCAAA	GGACAGAGCCGAGCTGTAAT
ZDHHC24	ATGTTGCTCACAGGCAGAGT	AGGGACCCAGGTCATAGGAG
Actin	GTGGCCGAGGACTTTGATTG	AGTGGGGTGGCTTTTAGGATG
