# Supplementary material for: S-palmitoylation modulates ATG2-dependent non-vesicular lipid transport during starvation-induced autophagy
Source: EMBO J. 2025 Mar 24;44(9):2596–619. doi: 10.1038/s44318-025-00410-7 (PMC12048663; doi:10.1038/s44318-025-00410-7)
Supplement: Supplementary file 5 — Dataset EV1 [file 44318_2025_410_MOESM5_ESM.xlsx]

## Sheet: Dataset EV1
Dataset EV1. List of representative MS results in this article
Protein IDs	Majority protein IDs	Protein names	Gene names	Mol. weight [kDa]	Score	LFQ intensity vec-IP-1	LFQ intensity vec-IP-2	LFQ intensity vec-IP-3	LFQ intensity 2A-IP-1	LFQ intensity 2A-IP-2	LFQ intensity 2A-IP-3	p-value (t-test)	control (mean)	IP (mean)	Log2 fold change
Q2TAZ0;Q96BY7	Q2TAZ0	Autophagy-related protein 2 homolog A	ATG2A	212.86	323.31	13251000	7266400	3601700	22832000000	18332000000	21448000000	4.83407e-05	8039700	2.08707e+10	11.342
Q9Y484	Q9Y484	WD repeat domain phosphoinositide-interacting protein 4	WDR45	39.867	37.38	0	0	0	1119500000	899520000	1224900000	0.000175911	0.001	1.08131e+09	39.9759
O75608	O75608	Acyl-protein thioesterase 1	LYPLA1	24.669	63.571	0	0	0	1439600000	927300000	1211700000	0.000646534	0.001	1.19287e+09	40.1176
O95372	O95372	Acyl-protein thioesterase 2	LYPLA2	24.737	269.46	0	0	0	6.6772e+09	4433500000	6.4935e+09	0.000614254	0.001	5.86807e+09	42.416

## Sheet: proteinGroups
List of identified proteins detected by Mass Spectrometry
Protein IDs	Majority protein IDs	Protein names	Gene names	Razor + unique peptides vec-IP-1	Razor + unique peptides vec-IP-2	Razor + unique peptides vec-IP-3	Razor + unique peptides 2A-IP-1	Razor + unique peptides 2A-IP-2	Razor + unique peptides 2A-IP-3	Mol. weight [kDa]	Score	Sequence coverage vec-IP-1 [%]	Sequence coverage vec-IP-2 [%]	Sequence coverage vec-IP-3 [%]	Sequence coverage 2A-IP-1 [%]	Sequence coverage 2A-IP-2 [%]	Sequence coverage 2A-IP-3 [%]	LFQ intensity vec-IP-1	LFQ intensity vec-IP-2	LFQ intensity vec-IP-3	LFQ intensity 2A-IP-1	LFQ intensity 2A-IP-2	LFQ intensity 2A-IP-3	p-value	control (mean)	IP (mean)	Log2 fold change
P36578	P36578	60S ribosomal protein L4	RPL4	30	30	30	31	31	30	47.697	323.31	53.2	53.2	53.2	53.9	53.9	53.2	16080000000	16609000000	15793000000	13134000000	13567000000	12391000000	0.000853385	1.61607e+10	1.30307e+10	-0.310576
Q96P70	Q96P70	Importin-9	IPO9	5	4	5	6	3	5	115.96	30.622	9.5	8.7	11.6	12.7	7.6	9.5	48289000	33360000	37685000	46399000	44607000	56933000	0.0897986	39778000	49313000	0.309997
O00410;O60518	O00410	Importin-5	IPO5	7	9	8	9	5	6	123.63	37.882	9.9	11.9	11.4	12.9	5.8	8.6	78009000	88115000	68346000	101360000	105590000	122090000	0.0104128	7.81567e+07	109680000	0.48886
Q96T76	Q96T76	MMS19 nucleotide excision repair protein homolog	MMS19	9	8	8	5	4	8	113.29	70.551	17.4	15.1	15.9	10.7	6.2	15.9	102980000	73804000	89698000	111050000	44648000	76618000	0.30776	8.88273e+07	7.74387e+07	-0.19795
Q9P258	Q9P258	Protein RCC2	RCC2	17	17	17	16	15	17	56.084	292.75	41.6	41.6	41.6	42	34.9	41.6	1.0673e+09	1.0184e+09	1.049e+09	786040000	893920000	835270000	0.00191546	1.0449e+09	838410000	-0.317637
Q96KQ7	Q96KQ7	Histone-lysine N-methyltransferase EHMT2	EHMT2	4	3	3	4	2	2	132.37	39.72	6	5	5	6	3.4	3.4	237600000	161690000	150710000	87299000	90953000	112870000	0.0193527	1.83333e+08	9.70407e+07	-0.917808
P52701	P52701	DNA mismatch repair protein Msh6	MSH6	21	22	22	17	13	18	152.78	148.02	20.4	22.1	22.7	19.2	14.6	19.3	275010000	283840000	280720000	189920000	200410000	225360000	0.00116014	2.79857e+08	205230000	-0.447446
Q8N1G4	Q8N1G4	Leucine-rich repeat-containing protein 47	LRRC47	12	12	12	9	9	12	63.472	91.351	34	34	34	25.4	25	34	196310000	189750000	200880000	160120000	220640000	176750000	0.310522	1.95647e+08	1.85837e+08	-0.0742153
Q8NI27;REV__O95202	Q8NI27	THO complex subunit 2	THOC2	3	3	4	4	3	3	182.77	9.1337	1.8	1.8	2.3	3.1	1.8	1.8	407370000	454960000	253420000	562260000	587370000	595680000	0.0135852	3.71917e+08	581770000	0.64547
P30153;P30154	P30153	Serine/threonine-protein phosphatase 2A 65 kDa regulatory subunit A alpha isoform	PPP2R1A	9	10	9	9	7	10	65.308	109.94	25	28.2	25	26.5	20.4	25	225000000	208570000	170490000	241570000	132830000	255450000	0.423897	2.01353e+08	209950000	0.0603164
O15042	O15042	U2 snRNP-associated SURP motif-containing protein	U2SURP	15	15	15	14	12	16	118.29	132.22	20.8	25.8	24.3	21.6	19.3	23.8	277750000	257080000	234550000	348010000	295700000	355590000	0.0137224	256460000	333100000	0.377222
Q01780	Q01780	Exosome component 10	EXOSC10	26	28	28	27	25	27	100.83	261.51	45.2	46.6	43.6	45.2	40.8	44.5	450870000	453070000	470740000	362000000	370670000	357660000	0.000104841	4.58227e+08	3.63443e+08	-0.334331
Q13523	Q13523	Serine/threonine-protein kinase PRP4 homolog	PRPF4B	14	14	13	11	10	11	116.99	136.78	15.3	13.6	13.6	13.4	10.7	11.7	313880000	312300000	346390000	316820000	302910000	341040000	0.407449	324190000	3.20257e+08	-0.017611
Q9H9Y2	Q9H9Y2	Ribosome production factor 1	RPF1	6	5	6	2	1	4	40.11	21.541	23.8	15.5	23.8	2.9	4	10.6	253980000	299060000	240350000	98710000	0	119560000	0.00470603	2.64463e+08	7.27567e+07	-1.86192
Q5RKV6	Q5RKV6	Exosome complex component MTR3	EXOSC6	6	7	6	5	6	7	28.235	74.978	32	45.2	34.9	28.7	42.3	45.2	356370000	288770000	340310000	214920000	294180000	210230000	0.0297951	3.28483e+08	2.39777e+08	-0.454129
Q9BQ04	Q9BQ04	RNA-binding protein 4B	RBM4B	4	4	4	2	2	2	40.149	89.79	43.2	43.2	40.9	28.1	22	35.9	181920000	159070000	136540000	118030000	157330000	126870000	0.11458	1.59177e+08	1.34077e+08	-0.247571
P53618	P53618	Coatomer subunit beta	COPB1	16	17	17	15	13	15	107.14	131.66	26.4	27.9	29.1	26.8	22.2	25.5	264510000	258810000	255760000	221680000	214190000	234370000	0.00242015	2.59693e+08	2.23413e+08	-0.217094
Q99569;Q9UQB3	Q99569	Plakophilin-4	PKP4	8	8	7	4	3	5	131.87	57.55	11.4	11.4	10.6	4.8	3	6.8	119360000	136830000	111930000	59941000	52943000	70182000	0.00114606	1.22707e+08	61022000	-1.00781
Q02040	Q02040	A-kinase anchor protein 17A	AKAP17A	6	6	6	6	5	7	80.735	18.771	12.4	9.6	10.5	7.6	9.2	10.8	121860000	111340000	124300000	118760000	123290000	123220000	0.28755	1.19167e+08	1.21757e+08	0.03102
Q9NS69	Q9NS69	Mitochondrial import receptor subunit TOM22 homolog	TOMM22	2	2	2	3	2	2	15.521	10.069	32.4	25.4	25.4	40.1	25.4	25.4	31249000	18839000	22063000	61090000	32399000	51959000	0.0286934	2.40503e+07	4.84827e+07	1.01141
P17858	P17858	ATP-dependent 6-phosphofructokinase, liver type	PFKL	2	4	3	4	3	4	85.018	50.928	4.2	5.6	3.7	6.4	5.3	7.3	154920000	176990000	0	161740000	0	163110000	0.48864	1.10637e+08	1.08283e+08	-0.0310184
Q9H7E9	Q9H7E9	UPF0488 protein C8orf33	C8orf33	7	9	8	10	11	9	24.992	202.93	48.9	59.8	55	62	66.4	55.9	809460000	750940000	778930000	531030000	727070000	581370000	0.0263778	7.79777e+08	6.13157e+08	-0.346805
Q8TDX7;Q9HC98	Q8TDX7;Q9HC98	Serine/threonine-protein kinase Nek7;Serine/threonine-protein kinase Nek6	NEK7;NEK6	1	2	2	2	1	2	34.551	2.0003	4.6	9.9	9.9	9.9	4.6	9.9	0	0	0	0	0	24030000	0.18695	0.001	8010000	32.8992
Q99575	Q99575	Ribonucleases P/MRP protein subunit POP1	POP1	21	21	24	21	19	21	114.71	196.79	30.9	30.9	35.5	31.1	27.7	32.7	365810000	308170000	347170000	233010000	315120000	245670000	0.034398	3.40383e+08	264600000	-0.363347
Q7Z6E9	Q7Z6E9	E3 ubiquitin-protein ligase RBBP6	RBBP6	18	18	21	20	15	20	201.56	223.2	12.1	12.4	16	15	11	14.5	519060000	498450000	493490000	445990000	589410000	497550000	0.436085	5.03667e+08	5.10983e+08	0.020807
Q96JM2	Q96JM2	Zinc finger protein 462	ZNF462	13	11	10	8	8	8	284.68	49.829	7.9	6.4	5.9	4.9	4.5	4.2	125430000	114770000	114440000	75860000	82071000	83852000	0.000490423	1.18213e+08	8.05943e+07	-0.552642
O95785	O95785	Protein Wiz	WIZ	9	8	9	8	6	6	178.67	34.873	8.6	7.6	8.7	7.2	5.9	6.3	157700000	146970000	141000000	122960000	150500000	82589000	0.107703	1.48557e+08	118683000	-0.3239
Q9NQX3	Q9NQX3	Gephyrin;Molybdopterin adenylyltransferase;Molybdopterin molybdenumtransferase	GPHN	48	48	52	53	46	48	79.748	323.31	79.1	77.6	81.9	80.8	78	80.4	7.8378e+09	8.116e+09	8892600000	4.2566e+09	2.9446e+09	3.8962e+09	0.00040171	8.28213e+09	3.69913e+09	-1.16282
P78362	P78362	SRSF protein kinase 2;SRSF protein kinase 2 N-terminal;SRSF protein kinase 2 C-terminal	SRPK2	7	7	8	7	6	9	77.526	46.066	18.8	17.4	20.5	17.4	15.7	24.3	241710000	218000000	233920000	215290000	171270000	204590000	0.04237	231210000	197050000	-0.230642
O95782	O95782	AP-2 complex subunit alpha-1	AP2A1	6	6	7	8	7	9	107.54	54.005	7.6	7.6	8.7	9.8	8.3	11	90769000	71613000	77357000	81539000	89768000	86061000	0.196863	79913000	8.57893e+07	0.102368
P67809;Q9Y2T7	P67809	Nuclease-sensitive element-binding protein 1	YBX1	13	12	11	9	10	13	35.924	323.31	53.7	53.4	53.4	44.8	47.2	53.7	1356400000	1449200000	1084000000	963880000	1108100000	1238800000	0.113545	1.29653e+09	1.10359e+09	-0.232451
Q6PK04	Q6PK04	Coiled-coil domain-containing protein 137	CCDC137	6	7	8	6	7	7	33.231	76.631	26.6	31.1	32.2	26.6	32.2	31.1	267610000	211590000	267000000	169860000	200570000	165880000	0.0157736	2.48733e+08	178770000	-0.476495
P35251	P35251	Replication factor C subunit 1	RFC1	12	10	11	10	9	11	128.25	127.86	15.6	12.6	13.9	13.2	11	13.9	194210000	173070000	173090000	123010000	142450000	118140000	0.0034774	1.80123e+08	1.27867e+08	-0.494345
Q1ED39	Q1ED39	Lysine-rich nucleolar protein 1	KNOP1	6	3	5	4	4	3	51.588	39.293	16.6	9.8	16.4	12.4	9.8	11.6	266220000	194980000	276970000	161680000	130240000	177210000	0.0186266	2.46057e+08	1.56377e+08	-0.653965
Q9Y5Q8	Q9Y5Q8	General transcription factor 3C polypeptide 5	GTF3C5	9	10	9	8	9	10	59.57	47.232	22	24.5	22	18.3	22.4	24.5	215440000	193880000	202840000	151000000	191290000	170590000	0.0331759	2.04053e+08	170960000	-0.255287
O75569	O75569	Interferon-inducible double-stranded RNA-dependent protein kinase activator A	PRKRA	5	5	5	6	6	6	34.404	47.789	24	24.3	24.3	29.1	29.1	29.1	107490000	140700000	132750000	209410000	204410000	176990000	0.00395114	126980000	1.96937e+08	0.63313
Q08211	Q08211	ATP-dependent RNA helicase A	DHX9	55	58	60	59	58	57	140.96	323.31	58.6	60.2	60.6	59.2	59.4	61.3	3.6814e+09	3.2532e+09	3.5469e+09	3.1547e+09	3.4337e+09	3.4955e+09	0.232463	3.49383e+09	3.3613e+09	-0.0557915
Q13356	Q13356	Peptidyl-prolyl cis-trans isomerase-like 2	PPIL2	5	6	6	6	2	7	58.823	23.267	15.6	17.7	17.1	17.7	3.5	21.9	112540000	102730000	121880000	131850000	0	111550000	0.245977	1.12383e+08	8.11333e+07	-0.470061
Q52LJ0	Q52LJ0	Protein FAM98B	FAM98B	12	10	8	12	11	11	45.547	272.92	46.7	41.6	31.9	50.8	46.9	46.9	207880000	160280000	195470000	371130000	249490000	285240000	0.0212053	1.87877e+08	3.01953e+08	0.68454
Q9NW13	Q9NW13	RNA-binding protein 28	RBM28	27	27	29	27	27	27	85.737	323.31	38.1	37.4	40.6	37.4	38.5	37.4	1.5002e+09	1398800000	1.5076e+09	990020000	1213400000	1165500000	0.00530745	1.46887e+09	1.12297e+09	-0.38738
Q86Y79	Q86Y79	Probable peptidyl-tRNA hydrolase	PTRH1	2	2	1	0	1	1	22.936	6.4105	16.4	16.4	4.7	0	11.7	11.7	51362000	49623000	0	0	0	0	0.0581172	3.36617e+07	0.001	-34.9704
P35232	P35232	Prohibitin	PHB	5	5	5	7	5	5	29.804	21.185	31.2	34.9	31.2	43	29.4	25.7	73346000	93716000	64439000	158420000	170330000	143300000	0.00117617	77167000	157350000	1.02792
Q12769	Q12769	Nuclear pore complex protein Nup160	NUP160	5	5	4	5	3	7	162.12	53.346	6.4	6.5	4.5	6.1	3	9.7	39934000	31007000	42462000	59351000	33618000	81132000	0.113187	37801000	5.80337e+07	0.618466
O76021	O76021	Ribosomal L1 domain-containing protein 1	RSL1D1	31	30	29	28	30	29	54.972	323.31	55.5	54.1	52.4	51	54.1	52.2	3.1785e+09	3.3227e+09	3.5586e+09	3.0995e+09	3.3271e+09	3.3458e+09	0.260251	3.35327e+09	3.25747e+09	-0.0418168
Q6Y7W6	Q6Y7W6	PERQ amino acid-rich with GYF domain-containing protein 2	GIGYF2	16	14	15	12	9	15	150.07	276.13	22.6	20.5	21.3	17.8	12.9	23.2	388440000	418270000	340460000	388880000	465160000	426030000	0.116799	382390000	426690000	0.158144
Q5TC82	Q5TC82	Roquin-1	RC3H1	5	4	3	5	2	4	125.73	43.169	8.6	7.1	5.4	8.6	3.9	7.1	83960000	115100000	106020000	101300000	181910000	141630000	0.0930507	1.01693e+08	1.41613e+08	0.477732
P52272	P52272	Heterogeneous nuclear ribonucleoprotein M	HNRNPM	52	54	55	55	52	52	77.515	323.31	81.4	81.1	81.4	83.3	80.1	79.2	2778600000	2899800000	3.1247e+09	3.1274e+09	3.5463e+09	3.6795e+09	0.0284201	2.93437e+09	3.45107e+09	0.233993
Q6NZY4	Q6NZY4	Zinc finger CCHC domain-containing protein 8	ZCCHC8	20	18	19	19	16	18	78.576	323.31	40.2	36.9	38.8	38.6	33	36.8	884650000	728000000	811670000	793840000	849340000	778970000	0.494582	8.08107e+08	8.07383e+08	-0.00129193
P27708;P31327	P27708	CAD protein;Glutamine-dependent carbamoyl-phosphate synthase;Aspartate carbamoyltransferase;Dihydroorotase	CAD	31	28	29	32	31	32	242.98	245.81	21.2	17.7	19.8	19.6	21	21.5	239890000	228400000	205360000	311900000	296020000	301150000	0.00108437	224550000	3.03023e+08	0.432392
P31483	P31483	Nucleolysin TIA-1 isoform p40	TIA1	2	2	2	3	2	4	42.963	115.36	10.1	12.4	10.1	19.9	15.3	20.2	133370000	114600000	74749000	194700000	152860000	187990000	0.0152107	107573000	1.78517e+08	0.730743
P62258	P62258	14-3-3 protein epsilon	YWHAE	6	6	5	5	6	6	29.174	77.317	29.8	29.8	25.1	25.1	36.5	29.8	209520000	128590000	171000000	158610000	182240000	171390000	0.483938	1.69703e+08	1.70747e+08	0.00884251
Q8IWA0	Q8IWA0	WD repeat-containing protein 75	WDR75	10	11	9	11	13	11	94.498	83.06	16.1	17.8	14.2	17.1	21.4	17.1	254080000	232460000	264520000	188080000	173590000	202790000	0.00398015	2.50353e+08	1.88153e+08	-0.412057
Q92667	Q92667	A-kinase anchor protein 1, mitochondrial	AKAP1	1	1	1	1	1	1	97.34	23.814	2.7	2.7	2.7	2.7	2.7	2.7	50027000	0	44277000	80409000	0	101100000	0.224363	3.14347e+07	60503000	0.94465
Q9UKD2	Q9UKD2	mRNA turnover protein 4 homolog	MRTO4	8	8	7	5	3	6	27.56	28.209	36	36	32.2	15.9	8.8	26.8	249490000	258910000	246120000	68716000	98325000	119140000	0.000248385	2.51507e+08	9.53937e+07	-1.39863
P19623	P19623	Spermidine synthase	SRM	3	3	2	4	4	4	33.824	14.709	13.2	13.2	6	21.2	21.2	21.2	0	68183000	84208000	123440000	155710000	125640000	0.0195343	50797000	134930000	1.4094
P56182	P56182	Ribosomal RNA processing protein 1 homolog A	RRP1	11	12	12	9	11	11	52.839	71.655	30.6	36.7	36.7	24.9	30.6	31.2	362280000	375200000	392310000	341920000	345430000	319750000	0.01299	3.76597e+08	335700000	-0.165848
Q15061	Q15061	WD repeat-containing protein 43	WDR43	10	11	9	9	7	8	74.89	100.21	30.7	32.1	27.2	27.2	19.9	22.9	225180000	261490000	311500000	196170000	193770000	181090000	0.020486	2.66057e+08	1.90343e+08	-0.48313
Q99459	Q99459	Cell division cycle 5-like protein	CDC5L	26	25	25	24	22	24	92.25	318.74	41.5	43.4	42.5	41.6	38.5	40.8	764540000	648430000	814200000	506750000	530070000	530640000	0.00575273	742390000	5.22487e+08	-0.506783
P62424	P62424	60S ribosomal protein L7a	RPL7A	22	23	22	23	23	22	29.995	323.31	60.9	60.9	60.9	60.9	60.9	60.9	11798000000	11716000000	11703000000	9237900000	12009000000	9230100000	0.0814852	11739000000	10159000000	-0.208551
O75607	O75607	Nucleoplasmin-3	NPM3	4	4	4	3	3	3	19.343	210.11	51.7	51.7	51.7	32.6	32.6	32.6	581380000	495220000	515480000	356820000	367920000	354010000	0.00145096	5.30693e+08	3.59583e+08	-0.561552
P26641	P26641	Elongation factor 1-gamma	EEF1G	10	10	10	9	8	10	50.118	83.709	27.5	25.4	27.5	23.6	23.6	26.5	337750000	344460000	318060000	415160000	334580000	354780000	0.122085	3.33423e+08	3.68173e+08	0.14303
P05386	P05386	60S acidic ribosomal protein P1	RPLP1	4	4	4	4	4	4	11.514	247.22	79.8	79.8	79.8	79.8	79.8	79.8	14723000000	9497400000	11545000000	8.1265e+09	9406800000	9738000000	0.0755257	11921800000	9.09043e+09	-0.391181
Q9Y230	Q9Y230	RuvB-like 2	RUVBL2	2	3	3	3	2	4	51.156	16.771	4.8	7.1	7.1	6.9	4.8	9.7	111890000	92346000	108990000	157110000	176870000	167430000	0.000838267	1.04409e+08	1.67137e+08	0.678787
Q5JSZ5	Q5JSZ5	Protein PRRC2B	PRRC2B	43	43	42	33	30	37	242.96	323.31	30.1	29.9	28.2	23	21.4	25.4	761910000	831180000	826270000	702570000	728030000	758630000	0.0248749	8.06453e+08	7.29743e+08	-0.144202
O95926	O95926	Pre-mRNA-splicing factor SYF2	SYF2	2	2	2	2	0	2	28.722	55.237	11.9	11.9	11.9	11.9	0	11.9	14568000	10820000	16170000	11955000	0	13818000	0.158713	1.38527e+07	8591000	-0.689266
Q96PK6	Q96PK6	RNA-binding protein 14	RBM14	37	36	38	38	37	38	69.491	323.31	54.6	49	55.6	54.6	54.6	54.6	20142000000	20779000000	20349000000	24885000000	23474000000	24990000000	0.000768871	2.04233e+10	2.44497e+10	0.259596
Q92804	Q92804	TATA-binding protein-associated factor 2N	TAF15	17	16	16	18	16	18	61.829	323.31	39.7	39.7	39.5	42.2	42.1	42.2	11668000000	10425000000	10248000000	16600000000	15722000000	18734000000	0.00168046	1.07803e+10	1.70187e+10	0.658716
P35637	P35637	RNA-binding protein FUS	FUS	10	10	10	10	10	10	53.425	323.31	22.8	22.8	22.8	22.8	22.8	22.8	7.2413e+09	7.8246e+09	6.2099e+09	9452700000	12693000000	12405000000	0.00885693	7.09193e+09	11516900000	0.699502
P11388	P11388	DNA topoisomerase 2-alpha	TOP2A	27	25	29	23	18	24	174.38	154.43	25.5	22.1	26.5	20.2	16.1	20.8	272090000	257220000	283500000	214290000	241470000	255470000	0.0383889	2.70937e+08	2.37077e+08	-0.192602
O14744	O14744	Protein arginine N-methyltransferase 5;Protein arginine N-methyltransferase 5, N-terminally processed	PRMT5	6	7	7	6	8	6	72.683	25.893	7.8	13.5	13.5	9.9	14.8	12.6	121020000	86954000	94919000	115110000	116270000	98398000	0.244892	1.00964e+08	109926000	0.122687
Q9UPN4	Q9UPN4	Centrosomal protein of 131 kDa	CEP131	14	13	14	10	5	11	122.15	124.31	16.8	15.7	17.4	13.1	6.5	14.8	210670000	200850000	215180000	168460000	237930000	186380000	0.311362	208900000	197590000	-0.0803026
Q7Z417	Q7Z417	Nuclear fragile X mental retardation-interacting protein 2	NUFIP2	20	20	20	20	21	20	76.12	323.31	41.4	41.4	41.4	41.2	43	41.4	1170300000	1150000000	1133500000	651790000	570830000	758520000	0.000447438	1.15127e+09	660380000	-0.801854
Q5VZ46	Q5VZ46	Uncharacterized protein KIAA1614	KIAA1614	2	2	2	2	2	2	126.6	3.6734	0.8	0.8	0.8	0.8	0.8	0.8	54436000	43378000	74619000	42569000	208770000	37700000	0.266261	5.74777e+07	9.63463e+07	0.745228
Q12788	Q12788	Transducin beta-like protein 3	TBL3	18	19	20	19	16	19	89.034	253.8	31.9	34	37.6	36.4	28.6	36.4	676300000	666810000	771570000	601510000	637840000	606540000	0.0321234	7.04893e+08	6.15297e+08	-0.196123
Q9H0D6	Q9H0D6	5-3 exoribonuclease 2	XRN2	25	27	26	26	24	29	108.58	275.11	33.7	38.8	36.6	38.6	35.8	45.5	725540000	756650000	794040000	643060000	668400000	685470000	0.00811895	7.58743e+08	6.65643e+08	-0.188863
Q8NEJ9	Q8NEJ9	Neuroguidin	NGDN	9	11	11	11	6	9	35.894	134.68	36.5	40.6	39.7	40.6	26.3	36.5	795190000	627370000	700150000	514100000	385800000	514840000	0.0109701	707570000	471580000	-0.58537
Q9UIF9	Q9UIF9	Bromodomain adjacent to zinc finger domain protein 2A	BAZ2A	17	17	19	7	6	12	211.2	128.67	12.3	12.8	14	5.7	4.3	9.6	210530000	209690000	205870000	80706000	60895000	94302000	9.3319e-05	2.08697e+08	7.86343e+07	-1.40818
Q9H8H0	Q9H8H0	Nucleolar protein 11	NOL11	6	5	8	7	5	8	81.123	26.332	11.7	9	13.4	13.2	9.6	13.4	165100000	168770000	196910000	151920000	156610000	147210000	0.0370429	1.76927e+08	1.51913e+08	-0.219903
P78316	P78316	Nucleolar protein 14	NOP14	18	19	19	20	17	19	97.667	205.65	25.2	27.4	26.3	27.5	20.4	26.7	454710000	472670000	483080000	476320000	504450000	550440000	0.0784536	4.70153e+08	5.10403e+08	0.118506
P62851	P62851	40S ribosomal protein S25	RPS25	5	5	5	5	5	5	13.742	24.995	29.6	29.6	29.6	29.6	29.6	29.6	2554600000	2.144e+09	2175600000	2.0091e+09	2490700000	2363800000	0.493219	2.2914e+09	2.28787e+09	-0.00222635
P62910	P62910	60S ribosomal protein L32	RPL32	14	14	14	13	14	14	15.86	130.99	64.4	64.4	64.4	59.3	64.4	64.4	9242400000	8970800000	8.5565e+09	7.9564e+09	9968300000	8803000000	0.491483	8.92323e+09	8.90923e+09	-0.00226528
Q9UNQ2	Q9UNQ2	Probable dimethyladenosine transferase	DIMT1	9	10	9	10	7	11	35.236	57.524	38	40.6	38	45	31.9	47.6	325580000	329110000	390750000	293810000	272050000	324920000	0.0599129	348480000	2.96927e+08	-0.230969
P78527	P78527	DNA-dependent protein kinase catalytic subunit	PRKDC	84	86	83	69	69	81	469.08	323.31	26.8	27.5	26.4	22	22.3	26.5	978320000	851840000	940760000	836830000	713400000	841930000	0.0442275	923640000	7.97387e+08	-0.212051
O95831	O95831	Apoptosis-inducing factor 1, mitochondrial	AIFM1	5	6	6	6	5	6	66.9	19.253	10.8	13.9	14	14	11.9	14	129000000	103710000	119210000	87891000	95641000	84712000	0.0128319	1.17307e+08	8.94147e+07	-0.391702
Q9H6S0	Q9H6S0	Probable ATP-dependent RNA helicase YTHDC2	YTHDC2	24	22	24	22	16	18	160.25	174.86	22.7	22.2	24.3	21.1	16	17	350050000	335920000	379210000	275260000	291630000	302730000	0.0061496	355060000	2.89873e+08	-0.29264
Q9BUF5	Q9BUF5	Tubulin beta-6 chain	TUBB6	3	3	2	4	1	2	49.857	196.76	41.7	39	35.9	47.3	35	38.3	174920000	161140000	111880000	91044000	0	123600000	0.0676207	1.49313e+08	71548000	-1.06136
Q96L73	Q96L73	Histone-lysine N-methyltransferase, H3 lysine-36 and H4 lysine-20 specific	NSD1	5	4	5	2	2	3	296.65	19.494	2.7	1.9	2.7	0.9	1	1.3	94217000	66034000	78642000	32734000	38624000	24771000	0.00317489	79631000	32043000	-1.31332
Q8IY81	Q8IY81	pre-rRNA processing protein FTSJ3	FTSJ3	22	20	22	21	22	22	96.557	323.31	39.1	34.1	39.1	38.8	37.1	37.2	751810000	690510000	735330000	524810000	585680000	571400000	0.00155818	7.25883e+08	560630000	-0.372689
P05549;Q92481;Q6VUC0	P05549	Transcription factor AP-2-alpha	TFAP2A	10	10	11	6	10	10	48.062	80.43	29.3	29.3	31.4	19	29.5	27.5	996260000	897410000	869110000	582860000	512930000	509920000	0.000522537	9.20927e+08	5.35237e+08	-0.782909
P17509	P17509	Homeobox protein Hox-B6	HOXB6	4	4	5	2	2	2	25.432	70.178	27.2	31.7	39.7	17.9	17.9	17.9	232780000	260380000	207190000	170740000	244140000	156250000	0.120028	233450000	1.90377e+08	-0.294257
Q9UKV3	Q9UKV3	Apoptotic chromatin condensation inducer in the nucleus	ACIN1	6	5	4	5	3	5	151.86	20.044	8.1	6.6	4.8	6.4	3.1	6.3	217130000	193610000	189430000	155580000	173250000	187610000	0.0460384	2.00057e+08	1.72147e+08	-0.21677
Q96GQ7	Q96GQ7	Probable ATP-dependent RNA helicase DDX27	DDX27	20	20	20	17	15	21	89.834	111.14	28.6	27.5	25.9	25.5	20.6	29.1	542800000	505110000	555000000	417190000	414750000	431770000	0.00104003	5.34303e+08	4.21237e+08	-0.343028
Q9H0S4	Q9H0S4	Probable ATP-dependent RNA helicase DDX47	DDX47	11	12	12	13	12	12	50.646	198.26	35.6	39.8	39.8	44.2	42.2	39.8	493000000	493810000	502650000	442370000	537580000	422110000	0.230317	4.96487e+08	4.67353e+08	-0.0872413
Q15233	Q15233	Non-POU domain-containing octamer-binding protein	NONO	12	13	13	11	11	13	54.231	168.62	36.7	36.9	35.2	34.4	34	36.9	493670000	470820000	497300000	530820000	515640000	701230000	0.0939069	4.87263e+08	5.82563e+08	0.257713
Q92610	Q92610	Zinc finger protein 592	ZNF592	2	2	2	1	0	2	137.53	5.8215	1.9	1.9	1.9	1	0	1.9	45003000	48711000	46679000	0	0	34911000	0.0198002	4.67977e+07	11637000	-2.00772
Q3MHD2	Q3MHD2	Protein LSM12 homolog	LSM12	3	3	4	4	4	4	21.701	36.492	20.5	20.5	27.2	32.8	32.3	32.8	767740000	586110000	654980000	309220000	404720000	392280000	0.00389313	669610000	368740000	-0.860717
Q96T58	Q96T58	Msx2-interacting protein	SPEN	10	10	13	8	8	7	402.24	48.213	4.6	5	5.7	3.8	3.1	3.9	109000000	96741000	107740000	85924000	96936000	92062000	0.0314883	1.04494e+08	9.16407e+07	-0.189356
P18583	P18583	Protein SON	SON	27	25	20	22	20	23	263.83	149.84	18.6	17	13.9	16.1	14.6	16.5	322370000	306450000	310540000	273530000	336870000	299010000	0.313615	313120000	3.03137e+08	-0.0467473
P11586	P11586	C-1-tetrahydrofolate synthase, cytoplasmic;Methylenetetrahydrofolate dehydrogenase;Methenyltetrahydrofolate cyclohydrolase;Formyltetrahydrofolate synthetase;C-1-tetrahydrofolate synthase, cytoplasmic, N-terminally processed	MTHFD1	6	5	5	8	5	9	101.53	29.497	8.4	7.5	7.5	10.6	7	12.2	173950000	206390000	146730000	177930000	209030000	239560000	0.125957	175690000	208840000	0.249366
P62995	P62995	Transformer-2 protein homolog beta	TRA2B	6	6	6	6	7	6	33.665	75.356	27.1	27.1	27.1	20.5	27.8	27.1	349850000	411900000	349170000	275540000	321110000	375450000	0.131687	3.70307e+08	3.24033e+08	-0.192578
P62826	P62826	GTP-binding nuclear protein Ran	RAN	3	3	2	4	3	2	24.423	10.802	16.2	16.2	11.1	20.8	16.2	10.6	331540000	357380000	336920000	433400000	499710000	437260000	0.00369727	3.41947e+08	456790000	0.41776
Q9UPY3	Q9UPY3	Endoribonuclease Dicer	DICER1	12	10	12	7	4	8	218.68	48.236	9.2	7.9	9.2	4.7	3.7	6.5	181940000	134620000	156420000	130930000	82579000	127170000	0.0500256	157660000	1.1356e+08	-0.473366
Q8WUA4	Q8WUA4	General transcription factor 3C polypeptide 2	GTF3C2	8	9	10	6	6	8	100.68	47.219	17.7	20.2	21.8	13.8	15.4	16.8	264350000	212170000	254910000	343650000	260360000	298700000	0.0598501	243810000	3.00903e+08	0.303543
Q13263	Q13263	Transcription intermediary factor 1-beta	TRIM28	10	8	8	5	7	5	88.549	90.09	15.8	13.9	13.2	6.7	13.5	6.6	382480000	331970000	375390000	161860000	249730000	199660000	0.00298883	363280000	203750000	-0.834282
O75367	O75367	Core histone macro-H2A.1	H2AFY	12	12	13	8	8	12	39.183	134.84	50.1	50.1	53.1	37.7	34.1	50.1	825260000	842290000	920730000	637070000	921800000	598790000	0.123657	862760000	719220000	-0.262526
P23588	P23588	Eukaryotic translation initiation factor 4B	EIF4B	2	2	2	2	3	2	69.15	16.169	6.7	4.7	6.7	6.7	8.8	6.7	149760000	254690000	0	182450000	163750000	211210000	0.267425	1.34817e+08	1.85803e+08	0.462778
Q8IX18	Q8IX18	Probable ATP-dependent RNA helicase DHX40	DHX40	3	3	5	2	0	4	88.559	14.09	5.3	5.3	9.6	1.7	0	9.6	61197000	54156000	50185000	0	0	55937000	0.0628507	5.51793e+07	1.86457e+07	-1.56529
Q04637;O43432	Q04637	Eukaryotic translation initiation factor 4 gamma 1	EIF4G1	6	7	6	7	5	6	175.49	46.999	5.4	6.3	4.9	6.3	3.8	5.3	64115000	61377000	57207000	84028000	65265000	82431000	0.0306482	6.08997e+07	7.72413e+07	0.342939
Q02880	Q02880	DNA topoisomerase 2-beta	TOP2B	8	8	7	7	5	6	183.26	69.837	11.6	11.1	10.7	9.2	6.8	8.2	134950000	112110000	149800000	85362000	77442000	97798000	0.0109315	1.32287e+08	8.68673e+07	-0.606782
Q9BVI4	Q9BVI4	Nucleolar complex protein 4 homolog	NOC4L	21	22	26	24	19	25	58.467	323.31	67.4	70.3	72.7	75.2	59.3	77.1	854400000	699250000	734880000	1.0007e+09	884950000	860560000	0.0375276	7.62843e+08	9.15403e+08	0.263021
Q9Y3F4	Q9Y3F4	Serine-threonine kinase receptor-associated protein	STRAP	7	9	8	7	7	8	38.438	99.564	34.3	41.7	38.6	30.3	34	38.6	337810000	297510000	308060000	218000000	209230000	270050000	0.0109117	314460000	2.32427e+08	-0.436101
Q02978	Q02978	Mitochondrial 2-oxoglutarate/malate carrier protein	SLC25A11	5	6	5	6	6	7	34.061	47.873	18.5	25.5	18.5	23.9	23.9	30.9	199230000	186140000	215250000	237530000	237590000	194780000	0.117799	2.00207e+08	223300000	0.157493
Q9H8G2	Q9H8G2	Caspase activity and apoptosis inhibitor 1	CAAP1	3	3	3	1	2	2	38.367	18.189	14.4	14.4	14.4	2.2	12.2	9.7	141170000	92935000	139420000	0	77384000	114290000	0.0892503	1.24508e+08	6.38913e+07	-0.96255
Q53H96	Q53H96	Pyrroline-5-carboxylate reductase 3	PYCRL	1	2	1	1	1	2	28.663	7.6637	6.6	11.7	6.6	6.6	6.6	11.7	0	0	51696000	0	0	41603000	0.443235	17232000	1.38677e+07	-0.313365
P61927	P61927	60S ribosomal protein L37	RPL37	2	0	1	1	1	2	11.078	2.9209	16.5	0	9.3	7.2	9.3	16.5	658640000	0	0	0	0	0	0.18695	2.19547e+08	0.001	-37.6757
P07910;P0DMR1;O60812;B7ZW38;B2RXH8;Q86SE5	P07910;P0DMR1;O60812;B7ZW38;B2RXH8	Heterogeneous nuclear ribonucleoproteins C1/C2;Heterogeneous nuclear ribonucleoprotein C-like 4;Heterogeneous nuclear ribonucleoprotein C-like 1;Heterogeneous nuclear ribonucleoprotein C-like 3;Heterogeneous nuclear ribonucleoprotein C-like 2	HNRNPC;HNRNPCL4;HNRNPCL1;HNRNPCL3;HNRNPCL2	15	17	16	18	20	17	33.67	180.5	49	44.8	42.5	52.3	55.9	51.3	6.7216e+09	6.8226e+09	6.8474e+09	7.4526e+09	7.9868e+09	7.1422e+09	0.0215295	6.7972e+09	7.5272e+09	0.147173
P22314	P22314	Ubiquitin-like modifier-activating enzyme 1	UBA1	7	10	5	5	6	7	117.85	49.78	9	13.3	6	6.3	8.1	8.7	79410000	117980000	75592000	89966000	119940000	71928000	0.443458	90994000	9.39447e+07	0.0460398
O75152	O75152	Zinc finger CCCH domain-containing protein 11A	ZC3H11A	7	7	6	5	6	6	89.13	32.149	14.6	14.6	11.7	8.8	12.6	13	137210000	128470000	128930000	147020000	109090000	148830000	0.403987	1.31537e+08	134980000	0.0372806
Q2TAZ0;Q96BY7	Q2TAZ0	Autophagy-related protein 2 homolog A	ATG2A	12	5	6	107	102	103	212.86	323.31	9.4	4.1	3.6	70	66.6	69	13251000	7266400	3601700	22832000000	18332000000	21448000000	4.83407e-05	8039700	2.08707e+10	11.342
Q14974	Q14974	Importin subunit beta-1	KPNB1	8	10	9	9	9	10	97.169	107.56	14	19.3	17.6	15.8	15.6	17.1	99153000	94364000	86783000	132980000	85402000	136950000	0.107023	9.34333e+07	118444000	0.342196
Q01844	Q01844	RNA-binding protein EWS	EWSR1	7	8	8	8	8	8	68.477	153.1	16	16	16	16	16	16	1.8205e+09	1.9763e+09	1.733e+09	2844900000	2893600000	2829300000	8.14423e-05	1.84327e+09	2.85593e+09	0.631698
Q9NR30	Q9NR30	Nucleolar RNA helicase 2	DDX21	54	54	53	55	49	54	87.343	323.31	67.8	67.6	67.6	69.2	63.5	66.2	7.5762e+09	7.5438e+09	7.7811e+09	5.9108e+09	6.3251e+09	6.725e+09	0.0029868	7.6337e+09	6.3203e+09	-0.272389
Q03701	Q03701	CCAAT/enhancer-binding protein zeta	CEBPZ	30	31	30	25	27	32	120.97	323.31	37.4	39.2	37.4	30.4	31.2	40.3	471270000	506570000	496170000	440650000	448220000	462860000	0.0149086	4.91337e+08	4.50577e+08	-0.124939
Q13435	Q13435	Splicing factor 3B subunit 2	SF3B2	14	14	15	15	13	16	100.23	150.43	24.9	25.5	26.4	26.5	22.2	27.7	231410000	230590000	219430000	269480000	335620000	296180000	0.0100621	2.27143e+08	3.00427e+08	0.40341
Q9BZE4	Q9BZE4	Nucleolar GTP-binding protein 1	GTPBP4	29	29	29	26	25	28	73.964	323.31	52.4	50.5	50.5	48.9	46.5	49.4	1140200000	1228800000	1246400000	1.0646e+09	835580000	979590000	0.015076	1.20513e+09	9.59923e+08	-0.328202
Q6P2Q9	Q6P2Q9	Pre-mRNA-processing-splicing factor 8	PRPF8	39	41	43	40	34	36	273.6	311.34	23.3	26.3	26.3	25	20.8	23.5	321420000	280590000	285700000	309450000	317550000	342650000	0.0842879	2.95903e+08	3.23217e+08	0.127376
P06733;P13929;P09104	P06733	Alpha-enolase	ENO1	10	9	8	8	7	8	47.168	138.7	34.3	30.4	27.2	25.1	25.3	27.2	462930000	222520000	182980000	208640000	214190000	155060000	0.170004	2.89477e+08	192630000	-0.587615
Q9UMY1	Q9UMY1	Nucleolar protein 7	NOL7	6	6	6	4	4	5	29.426	30.658	23.3	23.3	23.3	12.1	12.1	19.5	257460000	272820000	315380000	175530000	332880000	196670000	0.210294	2.81887e+08	2.35027e+08	-0.262291
O14654	O14654	Insulin receptor substrate 4	IRS4	26	22	24	21	21	23	133.77	241.69	35	30.2	33.2	29.7	23.6	31.2	503040000	499890000	519700000	456550000	372910000	448600000	0.0203619	5.07543e+08	426020000	-0.25261
Q9H9L3	Q9H9L3	Interferon-stimulated 20 kDa exonuclease-like 2	ISG20L2	5	5	5	4	3	5	39.153	39.849	19.3	19.3	19.3	15.6	12.2	19.3	397040000	362410000	378630000	318350000	364130000	327410000	0.0339689	379360000	336630000	-0.172404
Q92785	Q92785	Zinc finger protein ubi-d4	DPF2	3	2	3	2	2	1	44.155	9.9533	10.2	6.4	10.2	6.4	6.4	2.3	44346000	52206000	33878000	50479000	66289000	0	0.418253	4.34767e+07	3.89227e+07	-0.159631
P05141;Q9H0C2	P05141	ADP/ATP translocase 2;ADP/ATP translocase 2, N-terminally processed	SLC25A5	15	16	15	14	16	17	32.852	199.14	45	45.3	45	40.6	43.3	48	2741100000	2.9346e+09	2481400000	3.5054e+09	3.1344e+09	3.8972e+09	0.0182153	2.71903e+09	3.51233e+09	0.369336
P12236	P12236	ADP/ATP translocase 3;ADP/ATP translocase 3, N-terminally processed	SLC25A6	5	4	5	4	5	5	32.866	60.728	41.9	41.9	41.9	38.3	45	41.9	146390000	181650000	128560000	385700000	292010000	345090000	0.00190427	152200000	3.40933e+08	1.16352
P54136	P54136	Arginine--tRNA ligase, cytoplasmic	RARS	6	8	7	7	7	8	75.378	35.441	14.2	17.4	16.4	14.4	15.6	17.4	115000000	107390000	107980000	159770000	158930000	124440000	0.0170812	1.10123e+08	1.47713e+08	0.42368
Q9UJV9	Q9UJV9	Probable ATP-dependent RNA helicase DDX41	DDX41	17	18	20	22	22	21	69.837	127.99	35	36.8	41.2	44.7	44.7	43.7	367930000	349850000	336210000	448520000	420040000	414350000	0.00275543	351330000	4.27637e+08	0.283559
Q9NVN8	Q9NVN8	Guanine nucleotide-binding protein-like 3-like protein	GNL3L	11	12	11	8	9	10	65.572	63.946	21	24.9	21	18	18.9	19.8	523090000	416110000	445780000	294600000	294270000	265840000	0.00302102	461660000	2.84903e+08	-0.696358
P09382	P09382	Galectin-1	LGALS1	2	1	1	3	2	3	14.716	21.326	14.8	5.9	5.9	28.1	19.3	28.1	46255000	0	0	88098000	109060000	53327000	0.0192236	1.54183e+07	83495000	2.43704
P22234	P22234	Multifunctional protein ADE2;Phosphoribosylaminoimidazole-succinocarboxamide synthase;Phosphoribosylaminoimidazole carboxylase	PAICS	4	4	3	3	4	4	47.079	13.536	7.3	7.3	7.1	7.1	7.3	7.3	125820000	110730000	111070000	129180000	128750000	91713000	0.481107	1.15873e+08	1.16548e+08	0.00837153
Q14690	Q14690	Protein RRP5 homolog	PDCD11	71	72	71	69	67	73	208.7	323.31	49.7	53.2	49.5	50.5	48.6	52.2	797100000	870330000	896410000	788710000	814460000	803070000	0.0808176	8.54613e+08	802080000	-0.0915257
Q9UK61	Q9UK61	Protein FAM208A	FAM208A	41	40	41	33	25	31	189.03	323.31	32.2	31.3	31.4	26.4	18.5	25.4	510160000	545830000	564000000	291290000	252950000	293710000	0.000112276	5.39997e+08	2.79317e+08	-0.951049
P06703	P06703	Protein S100-A6	S100A6	1	1	1	1	1	0	10.18	12.401	18.9	18.9	18.9	18.9	18.9	0	370240000	366780000	312170000	614130000	291180000	0	0.400654	349730000	301770000	-0.212792
P61247	P61247	40S ribosomal protein S3a	RPS3A	19	20	20	19	18	18	29.945	245.16	62.1	62.5	62.5	62.1	59.5	61.7	12529000000	11950000000	12694000000	9670200000	11878000000	10242000000	0.0310863	12391000000	1.05967e+10	-0.225673
P49368	P49368	T-complex protein 1 subunit gamma	CCT3	10	12	11	10	11	13	60.533	46.975	28.8	29.5	30.1	27.3	26.6	35.4	1.7964e+09	1.7784e+09	1.757e+09	1.8756e+09	1.8657e+09	2.0339e+09	0.0283431	1.77727e+09	1.92507e+09	0.115248
P23396	P23396	40S ribosomal protein S3	RPS3	21	20	20	20	20	20	26.688	185.17	81.1	77.4	76.1	77.8	79.8	77.8	2210300000	2.1472e+09	2.141e+09	1.9415e+09	2219200000	2.0187e+09	0.141103	2.16617e+09	2.0598e+09	-0.07264
Q9Y6C9	Q9Y6C9	Mitochondrial carrier homolog 2	MTCH2	0	1	1	1	1	0	33.331	11.258	0	7.9	7.9	7.9	7.9	0	0	0	0	19377000	0	0	0.18695	0.001	6459000	32.5887
O60832	O60832	H/ACA ribonucleoprotein complex subunit 4	DKC1	24	22	21	21	21	25	57.673	323.31	55.1	47.1	45.5	44.4	47.5	60.1	1.5169e+09	1349800000	1366800000	1074800000	1389700000	1217000000	0.0778896	1.41117e+09	1.22717e+09	-0.201557
P42285	P42285	Superkiller viralicidic activity 2-like 2	SKIV2L2	32	35	36	36	30	34	117.8	256.42	36.2	41.4	41.7	43.4	38	41.6	493200000	553650000	565870000	561350000	503900000	560320000	0.445625	5.37573e+08	5.41857e+08	0.0114497
O95433	O95433	Activator of 90 kDa heat shock protein ATPase homolog 1	AHSA1	5	4	4	5	5	5	38.274	78.813	20.1	16.9	16.9	20.1	22.5	20.1	811400000	635940000	590640000	869550000	673850000	903170000	0.118879	6.79327e+08	8.15523e+08	0.263621
P49411	P49411	Elongation factor Tu, mitochondrial	TUFM	23	22	23	23	23	23	49.874	323.31	59.8	61.8	61.8	61.1	62.9	61.1	643280000	687030000	668520000	1195000000	1.0645e+09	1292900000	0.000769927	6.66277e+08	1.18413e+09	0.829638
Q9H6R4	Q9H6R4	Nucleolar protein 6	NOL6	32	31	34	32	30	32	127.59	323.31	52.3	51	56.3	51.8	48.3	53.8	1136500000	1189400000	1281300000	1110200000	807480000	1192200000	0.126766	1202400000	1.03663e+09	-0.214021
P04075	P04075	Fructose-bisphosphate aldolase A	ALDOA	2	2	1	2	1	1	39.42	12.945	6.3	8.8	3.3	8.8	3.3	5.5	82236000	90305000	0	38339000	0	0	0.114631	5.75137e+07	1.27797e+07	-2.17005
Q14498;Q86U06	Q14498	RNA-binding protein 39	RBM39	14	14	14	14	14	14	59.379	323.31	33.6	33.8	33.8	33.6	30.9	29.8	797360000	768220000	792940000	889490000	770520000	820730000	0.15847	7.86173e+08	8.26913e+08	0.0728887
O43290	O43290	U4/U6.U5 tri-snRNP-associated protein 1	SART1	9	11	11	11	10	10	90.254	164.03	14.4	18.5	18.5	18.5	17.4	17.1	274070000	230350000	262690000	246030000	227430000	247300000	0.1746	2.55703e+08	2.40253e+08	-0.0899145
Q06830	Q06830	Peroxiredoxin-1	PRDX1	14	16	15	17	17	16	22.11	141.65	71.9	71.9	71.9	72.4	71.9	72.4	1.9521e+09	1.9834e+09	1.7406e+09	2746600000	2471400000	2412100000	0.00353826	1.89203e+09	2.54337e+09	0.426802
P62140	P62140	Serine/threonine-protein phosphatase PP1-beta catalytic subunit	PPP1CB	4	4	4	4	5	5	37.186	210.82	55.4	59.6	56.6	58.7	63.6	60.6	131050000	218830000	204510000	186280000	199050000	234110000	0.259613	1.84797e+08	206480000	0.160063
Q8NDF8	Q8NDF8	Non-canonical poly(A) RNA polymerase PAPD5	PAPD5	6	5	5	6	4	5	63.266	32.155	14.9	13.3	13.3	14.9	10.3	13.3	150120000	148100000	154100000	97223000	94184000	103570000	4.46652e-05	1.50773e+08	9.83257e+07	-0.616741
Q96A35	Q96A35	39S ribosomal protein L24, mitochondrial	MRPL24	7	7	5	5	6	7	24.915	31.681	30.6	30.6	24.5	27.3	30.6	30.6	172850000	157640000	169830000	148910000	210760000	211560000	0.164329	1.66773e+08	190410000	0.191221
Q9Y285	Q9Y285	Phenylalanine--tRNA ligase alpha subunit	FARSA	4	6	6	8	6	7	57.563	89.524	8.9	20.3	20.3	27	20.3	22.4	137450000	123260000	124930000	115840000	152900000	164670000	0.179486	1.28547e+08	144470000	0.168478
P62241	P62241	40S ribosomal protein S8	RPS8	14	14	14	14	14	14	24.205	323.31	59.1	59.1	59.1	59.1	59.1	59.1	11876000000	12824000000	14062000000	9352000000	11833000000	9812900000	0.0296185	1.29207e+10	1.03326e+10	-0.322473
P08865;A0A8I5KQE6	P08865;A0A8I5KQE6	40S ribosomal protein SA	RPSA	4	7	6	7	6	5	32.854	112.96	16.3	34.6	30.8	34.6	25.4	21.7	288770000	324790000	260460000	243690000	318790000	306170000	0.47746	291340000	289550000	-0.0088913
Q92743	Q92743	Serine protease HTRA1	HTRA1	10	11	11	10	10	10	51.286	149.97	25.4	24.4	25.6	24.2	25.4	25.4	1.7457e+09	2539000000	2.0709e+09	2876700000	2256700000	2507700000	0.10826	2.11853e+09	2.54703e+09	0.265752
P62280	P62280	40S ribosomal protein S11	RPS11	13	13	13	14	14	13	18.431	162.49	62	62	62	66.5	66.5	62	6.616e+09	6.8405e+09	7.2606e+09	6.5135e+09	7.9751e+09	6.4531e+09	0.447466	6.9057e+09	6.98057e+09	0.0155565
P06748	P06748	Nucleophosmin	NPM1	16	16	17	15	15	17	32.575	323.31	65.3	65.6	65.6	65.3	65.3	65.6	15036000000	11568000000	13998000000	10955000000	10977000000	10880000000	0.0324787	13534000000	1.09373e+10	-0.307327
Q09028	Q09028	Histone-binding protein RBBP4	RBBP4	9	9	9	9	9	9	47.655	40.345	30.6	30.4	30.4	36.7	30.6	35.5	648760000	471240000	565920000	423740000	437560000	450140000	0.0368736	5.61973e+08	4.37147e+08	-0.362384
Q86V81	Q86V81	THO complex subunit 4	ALYREF	8	8	10	8	8	9	26.888	231.33	40.5	46.7	50.6	50.6	50.6	50.6	2.0426e+09	1.9261e+09	1.9808e+09	1.6593e+09	2301800000	1.7523e+09	0.359179	1.98317e+09	1.90447e+09	-0.0584189
P36873	P36873	Serine/threonine-protein phosphatase PP1-gamma catalytic subunit	PPP1CC	15	17	15	16	15	16	36.983	216.9	52	56.3	53.3	56.3	53.3	53.3	1318000000	1.466e+09	1394300000	1364500000	1094200000	1134500000	0.0538757	1.39277e+09	1.19773e+09	-0.217647
P31274	P31274	Homeobox protein Hox-C9	HOXC9	4	4	4	3	2	3	29.248	49.567	29.6	31.9	32.7	27.3	16.9	27.3	200240000	172030000	215190000	105950000	94829000	104180000	0.000996556	195820000	101653000	-0.945875
Q14669	Q14669	E3 ubiquitin-protein ligase TRIP12	TRIP12	12	16	16	9	8	14	220.43	105.63	10.2	13.3	13.1	7.9	7.2	11.9	135200000	135990000	147860000	113170000	109310000	129260000	0.0190001	1.39683e+08	1.17247e+08	-0.252613
P08238;Q58FF7;Q58FF6;Q14568	P08238	Heat shock protein HSP 90-beta	HSP90AB1	23	24	23	24	20	22	83.263	226.75	36.5	38.5	36.5	35.8	28.3	33.4	1.6014e+09	1.8758e+09	1.4762e+09	1.8101e+09	1.7283e+09	1.7378e+09	0.211702	1.65113e+09	1.75873e+09	0.0910801
P07900	P07900	Heat shock protein HSP 90-alpha	HSP90AA1	4	4	3	5	4	3	84.659	99.333	15.3	15.3	13.4	16.9	14.9	13	253000000	317030000	176030000	139500000	245420000	181790000	0.153401	2.48687e+08	1.88903e+08	-0.396681
Q58FF8	Q58FF8	Putative heat shock protein HSP 90-beta 2	HSP90AB2P	1	1	1	1	1	1	44.348	35.394	15.2	15.2	15.2	15.2	12.1	13.4	0	39626000	33509000	94769000	0	70448000	0.188882	2.43783e+07	5.50723e+07	1.17573
Q15269	Q15269	Periodic tryptophan protein 2 homolog	PWP2	19	17	16	15	13	16	102.45	116.04	27.2	23.5	21.5	19.5	16	22.1	362560000	321880000	373430000	272490000	313180000	326880000	0.049605	3.52623e+08	3.04183e+08	-0.213187
Q9BQG0	Q9BQG0	Myb-binding protein 1A	MYBBP1A	49	54	53	51	49	53	148.85	323.31	50.7	57.8	55.3	57.4	50.7	57.6	2515500000	2555600000	2627500000	2327800000	2213700000	2316500000	0.00229598	2566200000	2286000000	-0.166808
Q17RY0;Q7Z5Q1;Q8NE35	Q17RY0	Cytoplasmic polyadenylation element-binding protein 4	CPEB4	4	5	5	5	5	5	80.151	28.421	7	9.7	9.7	9.3	10.4	10.4	78068000	107270000	89793000	209210000	165480000	140710000	0.0105781	9.17103e+07	171800000	0.905574
Q9P2D1;Q3L8U1;Q9HCK8;Q8TD26	Q9P2D1;Q3L8U1	Chromodomain-helicase-DNA-binding protein 7;Chromodomain-helicase-DNA-binding protein 9	CHD7;CHD9	4	5	5	5	0	4	335.92	19.321	2.4	2.6	2.6	2.6	0.3	2.1	74605000	62918000	65877000	32306000	0	40038000	0.0133265	67800000	2.41147e+07	-1.49137
Q7Z2W4	Q7Z2W4	Zinc finger CCCH-type antiviral protein 1	ZC3HAV1	17	15	17	13	11	14	101.43	228.63	30.2	26.2	29.8	24.5	21.3	25.6	301400000	310780000	286950000	288470000	336490000	272250000	0.488292	299710000	299070000	-0.00308402
P62263	P62263	40S ribosomal protein S14	RPS14	9	10	10	10	11	10	16.273	323.31	41.1	43	43	68.2	43	68.2	4.0161e+09	4995000000	4.2056e+09	4456200000	4856300000	4297000000	0.360971	4.40557e+09	4536500000	0.0422521
Q5SY16	Q5SY16	Polynucleotide 5-hydroxyl-kinase NOL9	NOL9	9	8	8	6	7	8	79.322	137.04	21.1	19.9	19.5	16.1	17.5	20.4	188570000	213320000	181220000	235460000	206780000	193510000	0.163605	194370000	2.11917e+08	0.124691
O15027	O15027	Protein transport protein Sec16A	SEC16A	39	39	36	39	36	35	251.89	323.31	29.3	28.2	28.3	29	28	27.9	621580000	645850000	698490000	639540000	544600000	498230000	0.0583996	6.55307e+08	560790000	-0.22471
Q14151	Q14151	Scaffold attachment factor B2	SAFB2	4	2	2	1	1	2	107.47	159.94	16.2	16.3	14.2	12.6	12.3	13	215730000	188530000	123730000	0	0	202450000	0.105144	1.75997e+08	6.74833e+07	-1.38294
Q15424	Q15424	Scaffold attachment factor B1	SAFB	13	16	17	15	14	15	102.64	151.31	18.3	21.6	22.4	21.5	19.9	21.2	760930000	650940000	697750000	851090000	970900000	689930000	0.0999036	7.03207e+08	8.37307e+08	0.251807
P43686	P43686	26S protease regulatory subunit 6B	PSMC4	6	3	5	6	5	5	47.366	51.176	23.2	10	21.3	25.6	22.2	22.5	52543000	71814000	79605000	94441000	73629000	106090000	0.0666022	6.79873e+07	9.13867e+07	0.426718
P84090	P84090	Enhancer of rudimentary homolog	ERH	5	7	7	5	6	7	12.259	187.91	78.8	83.7	78.8	53.8	53.8	83.7	3.4558e+09	3.0019e+09	3.876e+09	1.6225e+09	2303400000	2.1273e+09	0.00586286	3.44457e+09	2.01773e+09	-0.771587
Q9H9B1	Q9H9B1	Histone-lysine N-methyltransferase EHMT1	EHMT1	5	4	3	4	2	2	141.46	44.202	6.1	4.9	3.8	4.9	2.2	2.2	108980000	104230000	101060000	49661000	68072000	88715000	0.0177307	1.04757e+08	68816000	-0.606226
Q86VP6	Q86VP6	Cullin-associated NEDD8-dissociated protein 1	CAND1	9	11	8	10	8	7	136.37	45.782	10.2	12.9	8.7	11.2	8.9	8.2	63956000	53860000	39237000	96775000	71557000	79882000	0.0211063	52351000	82738000	0.660333
Q08945	Q08945	FACT complex subunit SSRP1	SSRP1	4	3	3	2	2	3	81.074	11.606	6.3	4.2	4.2	2.7	2.7	4.2	71432000	58027000	65438000	40269000	42054000	37252000	0.00183751	6.49657e+07	3.98583e+07	-0.704796
P41214	P41214	Eukaryotic translation initiation factor 2D	EIF2D	3	4	4	3	1	3	64.706	47.429	10.3	14.9	13.5	9.9	3.3	9.9	129850000	110280000	121020000	112480000	0	100440000	0.121477	1.20383e+08	7.09733e+07	-0.762287
Q9GZR7	Q9GZR7	ATP-dependent RNA helicase DDX24	DDX24	25	23	23	17	15	20	96.331	240.4	40.7	35.2	36.4	28.9	22.9	31	369020000	448990000	508170000	238070000	308410000	256850000	0.00928723	442060000	2.67777e+08	-0.723212
Q5VWN6	Q5VWN6	Protein FAM208B	FAM208B	22	18	20	10	12	16	268.84	114.28	12.5	10	12.5	6	7.2	9	406720000	450980000	394920000	272470000	237450000	221570000	0.000789107	417540000	243830000	-0.776039
P82933	P82933	28S ribosomal protein S9, mitochondrial	MRPS9	11	10	10	10	8	11	45.834	117.83	35.6	30.6	31.8	31.8	25	35.6	581910000	604080000	566750000	493100000	599490000	557680000	0.178184	5.84247e+08	550090000	-0.0869099
Q86XZ4	Q86XZ4	Spermatogenesis-associated serine-rich protein 2	SPATS2	6	6	6	4	2	4	59.544	64.151	15.6	15.6	15.6	11.6	5.5	11.6	143690000	134580000	126720000	104860000	94135000	128400000	0.0414611	1.34997e+08	1.09132e+08	-0.306854
Q12986	Q12986	Transcriptional repressor NF-X1	NFX1	3	5	3	3	5	5	124.39	56.608	4	6.2	4	3.2	6.2	6	106800000	91477000	84770000	91715000	84677000	71864000	0.127458	94349000	82752000	-0.189213
Q66PJ3	Q66PJ3	ADP-ribosylation factor-like protein 6-interacting protein 4	ARL6IP4	1	1	2	2	0	2	26.374	21.609	6.8	6.8	14.8	14.8	0	14.8	0	0	8.0488e+09	12356000000	0	13139000000	0.156002	2.68293e+09	8.49833e+09	1.66337
Q9BUJ2	Q9BUJ2	Heterogeneous nuclear ribonucleoprotein U-like protein 1	HNRNPUL1	46	43	44	45	41	44	95.737	323.31	54.7	54.3	54.2	54.3	54.7	54.3	9863000000	11042000000	10128000000	12379000000	11579000000	11474000000	0.0163587	1.03443e+10	1.18107e+10	0.19125
Q99615	Q99615	DnaJ homolog subfamily C member 7	DNAJC7	1	0	0	2	2	3	56.44	15.558	2	0	0	3.8	4.9	6.7	0	0	0	0	90694000	70857000	0.0610395	0.001	5.38503e+07	35.6482
Q9BWF3	Q9BWF3	RNA-binding protein 4	RBM4	12	12	10	11	8	13	40.313	145.79	42.9	42.9	37.1	43.4	33.8	47.8	459790000	495060000	445790000	532670000	688500000	524740000	0.0529231	466880000	581970000	0.317893
P09017;P17483	P09017	Homeobox protein Hox-C4	HOXC4	3	4	3	3	2	1	29.811	44.218	22.3	37.9	32.6	22.3	19.7	5.3	171080000	145740000	137760000	138670000	153000000	0	0.16845	1.51527e+08	9.72233e+07	-0.640197
P15880	P15880	40S ribosomal protein S2	RPS2	19	18	20	18	17	18	31.324	216.34	57.3	57.3	60.4	57.3	57.3	57.3	9523700000	9825200000	9688700000	8738600000	10261000000	8799800000	0.229887	9679200000	9.26647e+09	-0.0628685
P12004	P12004	Proliferating cell nuclear antigen	PCNA	5	5	5	5	4	5	28.768	53.437	23	23	23	23	15.7	23	123970000	118320000	144770000	146500000	146870000	143270000	0.0558164	129020000	1.45547e+08	0.173887
Q9BU76	Q9BU76	Multiple myeloma tumor-associated protein 2	MMTAG2	8	8	8	7	7	7	29.411	53.671	38	38	38	33.1	33.1	33.1	510440000	460920000	487270000	430690000	497230000	407380000	0.124387	486210000	445100000	-0.12745
Q02241	Q02241	Kinesin-like protein KIF23	KIF23	5	4	6	4	5	5	110.06	62.75	7.5	6.2	9.1	6.2	7.5	7.5	208040000	190590000	185330000	220910000	237590000	263040000	0.0154511	1.94653e+08	2.40513e+08	0.30521
Q9NRX1	Q9NRX1	RNA-binding protein PNO1	PNO1	2	2	5	3	2	3	27.924	37.487	11.9	11.9	27.4	19	9.5	19	109530000	87585000	98953000	95711000	0	84094000	0.138455	9.86893e+07	59935000	-0.719495
P25398	P25398	40S ribosomal protein S12	RPS12	7	8	7	7	7	7	14.515	114.35	70.5	70.5	70.5	70.5	70.5	70.5	1.9118e+09	2.055e+09	2.0707e+09	1284200000	1213200000	1.0682e+09	0.000265703	2.0125e+09	1.18853e+09	-0.759806
Q9UBB9	Q9UBB9	Tuftelin-interacting protein 11	TFIP11	3	4	5	6	1	4	96.819	17.037	5.1	8.6	11.4	12.4	1.7	9.6	48544000	44419000	34203000	68253000	0	45939000	0.421764	4.23887e+07	38064000	-0.155251
P62913	P62913	60S ribosomal protein L11	RPL11	12	12	14	15	13	13	20.252	135.8	58.4	62.9	75.3	75.8	62.9	71.3	8.3805e+09	8.3573e+09	10104000000	7.7966e+09	8761600000	9340500000	0.345056	8.94727e+09	8.6329e+09	-0.0516017
Q8N5F7;Q5M9Q1	Q8N5F7	NF-kappa-B-activating protein	NKAP	4	5	4	4	5	5	47.138	36.872	16.9	16.9	16.9	13.3	16.9	16.9	317400000	301000000	269930000	344550000	303290000	370000000	0.0726336	296110000	339280000	0.196343
P11387;Q969P6	P11387	DNA topoisomerase 1	TOP1	25	25	26	15	13	20	90.725	241.62	31.8	31.6	33.1	22.2	20	29.2	925570000	726630000	1.04e+09	408850000	523840000	446110000	0.00547449	8.974e+08	459600000	-0.965372
Q96B26	Q96B26	Exosome complex component RRP43	EXOSC8	4	4	4	3	4	3	30.039	57.78	27.5	27.5	27.5	24.3	27.5	24.3	249930000	223260000	251510000	231130000	225360000	230790000	0.126609	2.41567e+08	2.29093e+08	-0.0764859
Q14692	Q14692	Ribosome biogenesis protein BMS1 homolog	BMS1	27	28	26	26	25	27	145.81	320.8	33.2	34.3	31.4	31.3	30.2	32.3	461320000	463440000	523330000	385930000	361420000	430040000	0.0171183	4.82697e+08	3.92463e+08	-0.298559
Q8IWS0	Q8IWS0	PHD finger protein 6	PHF6	5	6	6	5	5	5	41.29	28.077	17.8	24.4	17.8	20.5	17.8	20.5	288090000	310860000	315200000	315540000	328330000	258750000	0.437635	3.04717e+08	3.00873e+08	-0.0183122
Q6UN15	Q6UN15	Pre-mRNA 3-end-processing factor FIP1	FIP1L1	6	7	6	7	5	6	66.526	99.066	16.8	21.7	16.8	21.7	14.5	16.8	253670000	265130000	241520000	413710000	555110000	443860000	0.00375885	253440000	4.70893e+08	0.893756
Q9NYF8	Q9NYF8	Bcl-2-associated transcription factor 1	BCLAF1	15	16	17	14	16	14	106.12	182.53	20.8	24.6	24.6	20.8	24.6	22.2	1375400000	1261300000	1408900000	708200000	713490000	787200000	0.000142716	1.34853e+09	7.36297e+08	-0.873032
Q96I24	Q96I24	Far upstream element-binding protein 3	FUBP3	10	10	10	8	9	9	61.64	66.088	29.2	29.2	29.2	25	26.7	24.1	236730000	224390000	219250000	209780000	284060000	189820000	0.48589	226790000	2.27887e+08	0.00695949
Q00839	Q00839	Heterogeneous nuclear ribonucleoprotein U	HNRNPU	53	51	52	54	52	54	90.583	323.31	57.1	56.1	56.4	56.6	56.6	57.3	14667000000	13925000000	14062000000	17570000000	17942000000	16254000000	0.00281048	14218000000	1.72553e+10	0.279324
P46087	P46087	Probable 28S rRNA (cytosine(4447)-C(5))-methyltransferase	NOP2	32	33	33	31	28	32	89.301	323.31	44	44.8	44	43	40.5	43	2531400000	2242300000	2684300000	1.7804e+09	1.9024e+09	1.918e+09	0.00529461	2486000000	1.86693e+09	-0.413156
Q8WWM7	Q8WWM7	Ataxin-2-like protein	ATXN2L	27	27	27	21	21	22	113.37	323.31	33.6	34.8	32.9	25.8	25.8	29.5	1165900000	1270900000	1215900000	900810000	894240000	916650000	0.000269945	1.21757e+09	903900000	-0.429766
Q9NZB2;Q5T035;Q9NX05	Q9NZB2	Constitutive coactivator of PPAR-gamma-like protein 1	FAM120A	16	19	18	16	15	20	121.89	180.01	24.6	25.9	25.2	21.2	19.1	27.8	175690000	185760000	172600000	172240000	198720000	187750000	0.197843	1.78017e+08	1.86237e+08	0.0651248
Q86WX3	Q86WX3	Active regulator of SIRT1	RPS19BP1	2	2	3	3	2	3	15.434	24.678	25	25	34.6	34.6	25	34.6	115870000	162150000	160560000	158870000	245350000	153340000	0.150568	1.46193e+08	1.85853e+08	0.346287
Q9Y520	Q9Y520	Protein PRRC2C	PRRC2C	11	12	12	9	9	9	316.91	91.119	7.6	8	8	6.5	6.4	6.6	167180000	175140000	185340000	147240000	200010000	143040000	0.27462	1.75887e+08	163430000	-0.105973
O95677;Q99502	O95677	Eyes absent homolog 4	EYA4	8	7	7	6	6	5	69.504	76.033	17.8	14.7	14.7	13.9	13	10.5	285870000	331600000	302330000	219770000	252330000	143930000	0.0218208	306600000	2.05343e+08	-0.57832
Q13151	Q13151	Heterogeneous nuclear ribonucleoprotein A0	HNRNPA0	17	17	17	18	17	17	30.84	323.31	58	58	61.6	61.6	54.8	58	4.023e+09	4900500000	4.1204e+09	6.0864e+09	7.1126e+09	5180200000	0.0231382	4.34797e+09	6.1264e+09	0.494699
Q96SB4;Q9UPE1	Q96SB4	SRSF protein kinase 1	SRPK1	13	14	12	11	9	11	74.324	126.42	26.1	28.5	24.7	21.5	20.3	23.1	520130000	483500000	551400000	350350000	326670000	418610000	0.00530377	5.18343e+08	365210000	-0.505182
P56177	P56177	Homeobox protein DLX-1	DLX1	2	2	2	2	2	2	27.319	81.301	22.7	22.7	22.7	22.7	22.7	22.7	147900000	160890000	161170000	92616000	106930000	112460000	0.00100854	1.56653e+08	104002000	-0.590964
P56179	P56179	Homeobox protein DLX-6	DLX6	5	6	5	6	6	5	19.708	133.14	43.4	49.1	43.4	49.1	49.1	43.4	1.9503e+09	2314500000	2.1151e+09	1441700000	1236300000	1.5182e+09	0.00284625	2.12663e+09	1.39873e+09	-0.60445
P56178;Q07687	P56178;Q07687	Homeobox protein DLX-5;Homeobox protein DLX-2	DLX5;DLX2	3	3	2	3	3	3	31.54	84.309	19	19	14.5	19	19	19	463860000	444410000	416370000	290030000	269220000	227430000	0.000729434	4.41547e+08	2.62227e+08	-0.751752
Q13200	Q13200	26S proteasome non-ATPase regulatory subunit 2	PSMD2	4	4	3	4	3	4	100.2	15.99	7.2	7.2	6.2	7.2	6.2	7.2	22286000	28611000	29467000	44862000	26477000	47308000	0.0701816	26788000	39549000	0.562054
P23246	P23246	Splicing factor, proline- and glutamine-rich	SFPQ	13	12	10	11	12	14	76.149	163.02	25	23.5	19.4	20.2	23.8	25	791500000	676860000	576390000	825210000	966400000	899600000	0.0220769	6.81583e+08	897070000	0.396331
Q15149	Q15149	Plectin	PLEC	97	90	93	81	78	86	531.78	323.31	27.3	26.1	26.3	23.7	22	24.9	520660000	501020000	548170000	460320000	493070000	472900000	0.0227285	5.23283e+08	475430000	-0.138359
Q3KQU3	Q3KQU3	MAP7 domain-containing protein 1	MAP7D1	11	12	9	9	10	10	92.819	74.402	20.8	20.8	15.8	15.1	15.9	15.9	186260000	169070000	185720000	105180000	117870000	119590000	0.000399381	180350000	1.14213e+08	-0.659068
Q14244	Q14244	Ensconsin	MAP7	9	9	7	9	8	7	84.051	153.73	15.5	15.5	13	15.8	14	11.9	384450000	436000000	454990000	245140000	209290000	269360000	0.0012761	4.25147e+08	2.41263e+08	-0.817352
P15924	P15924	Desmoplakin	DSP	49	42	51	28	20	26	331.77	323.31	23.4	21.5	24.6	13.5	10	11.9	422240000	414040000	428030000	287270000	253600000	258490000	8.07367e-05	4.21437e+08	2.66453e+08	-0.661433
P98160	P98160	Basement membrane-specific heparan sulfate proteoglycan core protein;Endorepellin;LG3 peptide	HSPG2	7	8	7	9	6	4	468.83	95.078	2.2	2.6	2.2	2.9	2.1	1.1	124830000	144690000	155720000	210980000	195140000	164960000	0.0201169	1.41747e+08	190360000	0.425416
Q9NUQ6	Q9NUQ6	SPATS2-like protein	SPATS2L	5	4	3	4	4	4	61.728	33.877	12.5	9.9	6.8	9.9	9.9	9.9	389500000	373990000	280900000	294490000	285320000	294020000	0.0851145	348130000	2.91277e+08	-0.257236
Q04323	Q04323	UBX domain-containing protein 1	UBXN1	1	1	1	2	2	2	33.325	43.936	5.4	5.4	5.4	9.4	9.4	9.4	49924000	33754000	33644000	59508000	42249000	80957000	0.0772298	3.91073e+07	6.09047e+07	0.639114
P51114	P51114	Fragile X mental retardation syndrome-related protein 1	FXR1	16	18	18	14	15	14	69.72	183.26	32	33.8	33.3	26.2	32.5	28.5	1317500000	1305300000	1327600000	916070000	981790000	1090900000	0.00168309	1316800000	9.96253e+08	-0.402452
Q9H089	Q9H089	Large subunit GTPase 1 homolog	LSG1	6	6	6	5	2	5	75.225	28.735	12.8	12.8	12.8	11.7	3.5	12.8	214040000	145590000	148220000	119050000	155180000	109920000	0.0960802	1.69283e+08	128050000	-0.402733
P48634	P48634	Protein PRRC2A	PRRC2A	15	15	15	14	11	12	228.86	104.34	14	14.2	12.9	14	11.3	11.9	382320000	413560000	407670000	339480000	343450000	339690000	0.0016838	4.01183e+08	3.40873e+08	-0.235026
Q9NQT5	Q9NQT5	Exosome complex component RRP40	EXOSC3	9	9	9	6	7	8	29.572	102.19	48.4	48.4	48.4	32	34.9	40	603580000	509960000	575950000	391980000	458980000	398140000	0.00691229	5.63163e+08	4.16367e+08	-0.435699
P17482;P28356;P31269;P28358	P17482	Homeobox protein Hox-B9	HOXB9	6	6	5	6	6	6	28.058	20.292	32.8	36	36.4	36	47.2	36	210160000	244820000	228940000	217230000	356430000	235950000	0.201085	2.27973e+08	269870000	0.2434
Q92733	Q92733	Proline-rich protein PRCC	PRCC	13	12	12	11	13	11	52.417	171.22	50.7	48.5	48.5	45.8	50.7	45.8	1.6922e+09	1.8015e+09	1.7058e+09	857350000	799710000	935260000	3.81405e-05	1.73317e+09	8.64107e+08	-1.00413
Q12906	Q12906	Interleukin enhancer-binding factor 3	ILF3	44	45	42	46	45	46	95.337	323.31	56.9	59.8	56.9	57.4	53.6	60.9	8.2674e+09	8.2674e+09	7.8085e+09	8.5572e+09	9432500000	8705500000	0.032572	8.11443e+09	8.8984e+09	0.133056
P63244	P63244	Guanine nucleotide-binding protein subunit beta-2-like 1;Guanine nucleotide-binding protein subunit beta-2-like 1, N-terminally processed	GNB2L1	11	14	11	12	12	13	35.076	124.3	51.4	62.1	45.4	56.2	56.2	51.1	565880000	563610000	576660000	703190000	642270000	797600000	0.0162892	5.68717e+08	7.14353e+08	0.328928
Q6PCB5	Q6PCB5	Round spermatid basic protein 1-like protein	RSBN1L	5	5	5	5	4	6	94.868	51.907	9.2	9.2	9.2	10.2	9	12.9	145290000	168930000	143040000	97567000	129260000	105080000	0.0149181	152420000	1.10636e+08	-0.462236
Q96H79	Q96H79	Zinc finger CCCH-type antiviral protein 1-like	ZC3HAV1L	3	3	3	2	1	3	32.962	13.666	17.7	17.7	17.7	14	7.3	17.7	154360000	119980000	116600000	115030000	0	106320000	0.109889	1.30313e+08	7.37833e+07	-0.820618
P09874	P09874	Poly [ADP-ribose] polymerase 1	PARP1	48	48	48	44	43	45	113.08	323.31	57.7	57.1	57.1	56.3	56.3	56.8	1.933e+09	1442800000	1.9901e+09	1252200000	1154500000	1226700000	0.0152718	1.78863e+09	1.21113e+09	-0.5625
Q9H2U1	Q9H2U1	ATP-dependent RNA helicase DHX36	DHX36	18	18	18	18	19	18	114.76	208.58	24.2	22.6	23.4	24.2	24.2	24.4	284460000	277150000	271010000	242960000	247600000	292120000	0.180393	277540000	2.60893e+08	-0.0892356
Q14684	Q14684	Ribosomal RNA processing protein 1 homolog B	RRP1B	30	33	30	30	29	28	84.427	323.31	54.7	57.4	52.9	54.1	53.7	54.2	1.0111e+09	1.0418e+09	1.0097e+09	890550000	915760000	942640000	0.00233421	1.02087e+09	9.16317e+08	-0.155876
Q96EE3	Q96EE3	Nucleoporin SEH1	SEH1L	2	0	2	2	1	1	39.648	11.101	11.4	0	11.4	11.4	6.1	5.3	31440000	0	38345000	49009000	0	0	0.374208	2.32617e+07	1.63363e+07	-0.50987
P56192	P56192	Methionine--tRNA ligase, cytoplasmic	MARS	5	7	9	8	6	7	101.11	76.274	9.8	14.1	17.9	16.2	11.4	14.4	99447000	109730000	101920000	102410000	117630000	123940000	0.0988042	103699000	114660000	0.14496
P40429;Q6NVV1	P40429	60S ribosomal protein L13a	RPL13A	13	13	12	13	14	13	23.577	88.422	46.8	46.8	43.3	46.8	49.8	46.8	6.5047e+09	5783100000	6.4621e+09	3.4989e+09	5017100000	4.1364e+09	0.00755929	6.24997e+09	4.21747e+09	-0.567472
Q01081;Q8WU68	Q01081;Q8WU68	Splicing factor U2AF 35 kDa subunit;Splicing factor U2AF 26 kDa subunit	U2AF1;U2AF1L4	6	5	6	7	6	8	27.872	170.82	25.4	22.1	25.4	35.4	25.4	35.4	442360000	403400000	457480000	730630000	559940000	692570000	0.00694405	4.34413e+08	6.61047e+08	0.605684
P50991	P50991	T-complex protein 1 subunit delta	CCT4	8	8	8	7	9	8	57.924	51.688	16.7	21.9	21.9	20.4	24.3	17.8	166040000	174220000	167860000	180220000	203550000	172990000	0.0823715	1.69373e+08	1.85587e+08	0.131886
Q9H5H4;Q6ZN79;P0CI00;P0CH99;A8MWA4;Q6U7Q0;Q96BR6;O60304;Q9UJL9;O14978;Q6ZMW2;Q6ECI4;Q9HBT7;Q5EBL2	Q9H5H4	Zinc finger protein 768	ZNF768	8	9	7	5	6	7	60.228	37.073	17.4	19.8	15.6	10.7	11.3	15.6	654300000	570920000	716070000	310560000	452660000	343750000	0.00490997	6.47097e+08	368990000	-0.8104
Q9H000	Q9H000	Probable E3 ubiquitin-protein ligase makorin-2	MKRN2	8	8	8	7	9	9	46.94	92.25	22.6	22.6	22.6	20.7	24.5	22.6	621400000	740180000	773950000	773720000	715440000	787300000	0.205575	7.11843e+08	758820000	0.0921979
Q13148	Q13148	TAR DNA-binding protein 43	TARDBP	4	5	5	3	4	4	44.739	38.011	19.6	27.5	25.4	14.5	15.2	16.7	171920000	187980000	135460000	222900000	217750000	222940000	0.0115111	165120000	2.21197e+08	0.421815
Q15365	Q15365	Poly(rC)-binding protein 1	PCBP1	10	9	10	9	8	9	37.497	232.05	54.8	48.9	54.8	44.4	43.5	48.3	627730000	685060000	607290000	755930000	902780000	733750000	0.0265297	6.40027e+08	7.97487e+08	0.317328
Q15366	Q15366	Poly(rC)-binding protein 2	PCBP2	6	6	6	6	6	5	38.58	140.35	40.8	40.8	40.8	40.8	40.8	35.1	1200600000	1196700000	1121400000	1265400000	1412900000	1100300000	0.204199	1172900000	1.25953e+09	0.102809
O75533	O75533	Splicing factor 3B subunit 1	SF3B1	18	16	17	19	12	16	145.83	196.12	22.1	19.4	19.9	25.7	14.1	19.4	145860000	117000000	133830000	179000000	150070000	168850000	0.0235994	132230000	1.65973e+08	0.327902
Q9P2N5;Q5T8P6	Q9P2N5	RNA-binding protein 27	RBM27	9	10	8	12	6	9	118.72	105.48	15.2	17.3	11.8	18.7	12.1	13	149850000	160020000	138950000	217800000	134390000	158040000	0.233991	1.49607e+08	1.70077e+08	0.185011
Q9Y3D9	Q9Y3D9	28S ribosomal protein S23, mitochondrial	MRPS23	6	5	4	6	4	5	21.77	20.761	35.8	27.4	22.1	35.8	22.1	27.4	444840000	321170000	295650000	322220000	374690000	267270000	0.29495	3.53887e+08	3.21393e+08	-0.138947
O43818	O43818	U3 small nucleolar RNA-interacting protein 2	RRP9	7	8	7	6	6	8	51.84	96.328	18.9	20.8	14.9	17.5	17.5	20.8	245250000	237970000	214370000	145830000	122510000	149330000	0.000876032	232530000	1.39223e+08	-0.740016
Q14146	Q14146	Unhealthy ribosome biogenesis protein 2 homolog	URB2	2	4	2	4	2	5	170.54	28.194	2.4	5.4	3.8	5.4	1.9	6.5	24570000	35346000	24075000	41563000	0	43263000	0.49286	27997000	2.82753e+07	0.0142718
Q9NW07	Q9NW07	Zinc finger protein 358	ZNF358	9	8	8	8	7	8	59.286	100.21	29	26.8	26.8	26.8	21.7	26.8	454350000	493560000	526700000	355900000	325410000	351450000	0.00152007	4.91537e+08	3.44253e+08	-0.513828
P06493;Q00534;Q96Q40;O94921;Q07002;Q00536;Q00537	P06493	Cyclin-dependent kinase 1	CDK1	5	7	6	6	8	8	34.095	44.41	24.9	34.3	30.3	27.6	36.7	36.7	170800000	152640000	136050000	191750000	156260000	184580000	0.0871446	1.53163e+08	177530000	0.212992
P84103	P84103	Serine/arginine-rich splicing factor 3	SRSF3	6	6	6	6	5	5	19.329	110.2	39.6	39.6	39.6	39.6	39.6	39.6	1249300000	1214000000	1216500000	1143300000	1.9433e+09	1425100000	0.151292	1226600000	1.5039e+09	0.294044
Q15029	Q15029	116 kDa U5 small nuclear ribonucleoprotein component	EFTUD2	22	22	22	23	18	21	109.43	270.22	34.5	34.9	34.9	35.7	26.2	31.4	350130000	295520000	300570000	341060000	361290000	324810000	0.127961	3.15407e+08	3.42387e+08	0.118413
P05388;Q8NHW5	P05388;Q8NHW5	60S acidic ribosomal protein P0;60S acidic ribosomal protein P0-like	RPLP0;RPLP0P6	18	17	19	18	16	17	34.273	295.15	61.2	53	61.2	61.2	59	61.2	8.314e+09	6.7432e+09	7.7701e+09	5275100000	7.3119e+09	5546800000	0.058907	7.6091e+09	6.0446e+09	-0.332079
Q96PV6	Q96PV6	Leukocyte receptor cluster member 8	LENG8	12	11	11	11	10	10	88.156	176.35	22.2	22.4	19.9	22.4	17.9	20.8	344550000	307450000	298390000	272850000	351940000	300460000	0.386449	3.16797e+08	3.08417e+08	-0.0386764
P29372	P29372	DNA-3-methyladenine glycosylase	MPG	9	9	8	8	7	9	32.868	49.753	38.3	38.3	32.2	34.6	30.5	38.3	182620000	182710000	170970000	144290000	192260000	136370000	0.151531	1.78767e+08	157640000	-0.181444
P49207	P49207	60S ribosomal protein L34	RPL34	7	7	7	7	7	7	13.293	25.083	37.6	37.6	37.6	37.6	37.6	37.6	11679000000	11705000000	12644000000	6.887e+09	10939000000	8.3911e+09	0.027878	1.20093e+10	8.73903e+09	-0.45861
Q9UH17;P31941;Q96AK3	Q9UH17	DNA dC->dU-editing enzyme APOBEC-3B	APOBEC3B	7	8	9	8	8	7	45.924	105.69	27.2	32.2	34.8	32.2	29.8	29.8	312850000	251780000	254110000	196170000	152900000	192090000	0.0094617	2.72913e+08	1.80387e+08	-0.59735
P61026	P61026	Ras-related protein Rab-10	RAB10	2	2	2	2	2	2	22.541	4.3611	11	11	11	11	11	11	277720000	234420000	194580000	351210000	277110000	313320000	0.0357882	2.35573e+08	313880000	0.414037
P39023;Q92901	P39023	60S ribosomal protein L3	RPL3	29	28	28	30	31	29	46.108	323.31	63.3	62.5	62.5	62.8	61.8	62.8	9689200000	9656500000	9983500000	7.7404e+09	9012100000	8.0056e+09	0.00955813	9776400000	8.2527e+09	-0.244437
Q00610;P53675	Q00610;P53675	Clathrin heavy chain 1;Clathrin heavy chain 2	CLTC;CLTCL1	3	5	3	4	3	3	191.61	24.289	1.9	4.4	2.9	4	2.3	2.1	43800000	46062000	34235000	56243000	59737000	58131000	0.00570772	4.13657e+07	58037000	0.488539
O95372	O95372	Acyl-protein thioesterase 2	LYPLA2	1	1	0	11	11	11	24.737	269.46	3	10.8	0	59.3	59.3	59.3	0	0	0	6.6772e+09	4433500000	6.4935e+09	0.000614254	0.001	5.86807e+09	42.416
P61619;Q9H9S3	P61619	Protein transport protein Sec61 subunit alpha isoform 1	SEC61A1	3	3	3	3	1	3	52.264	77.516	11.3	13.2	13.2	11.8	4.2	13.2	47209000	47592000	60472000	128310000	0	142140000	0.222967	5.17577e+07	90150000	0.800555
O60506	O60506	Heterogeneous nuclear ribonucleoprotein Q	SYNCRIP	21	21	20	21	22	21	69.602	323.31	51.2	50.9	48.3	48	50.9	48.2	1.8311e+09	1.8618e+09	1.8644e+09	2434400000	2363800000	2699600000	0.00162838	1.85243e+09	2.49927e+09	0.432083
Q14839;Q8TDI0;Q12873	Q14839;Q8TDI0	Chromodomain-helicase-DNA-binding protein 4;Chromodomain-helicase-DNA-binding protein 5	CHD4;CHD5	7	9	10	8	7	6	218	75.374	7	8.4	8.4	6.9	6.4	6.2	184200000	108110000	121670000	125080000	100200000	168930000	0.420689	1.37993e+08	1.31403e+08	-0.0705967
P17028	P17028	Zinc finger protein 24	ZNF24	2	3	3	1	0	1	42.155	9.5518	8.4	11.4	11.4	3	0	4.9	63549000	63073000	105810000	0	0	0	0.00271918	7.74773e+07	0.001	-36.1731
Q9UN86	Q9UN86	Ras GTPase-activating protein-binding protein 2	G3BP2	18	19	19	17	17	19	54.12	245.14	47.3	50.4	45.9	43.8	51.5	51.2	1.9797e+09	2332300000	2160200000	2.0266e+09	2451200000	2.1037e+09	0.41831	2.1574e+09	2.19383e+09	0.0241602
Q16629	Q16629	Serine/arginine-rich splicing factor 7	SRSF7	8	8	8	7	7	8	27.366	135.32	30.7	30.7	30.7	26.9	26.9	30.7	1.5894e+09	1403000000	1.4624e+09	1147200000	1.7034e+09	1.5847e+09	0.486297	1.48493e+09	1.47843e+09	-0.00632897
Q9UEG4	Q9UEG4	Zinc finger protein 629	ZNF629	3	6	3	2	1	3	96.619	19.317	5.2	14.8	10	5.8	3.6	4.8	101020000	165960000	0	130410000	0	101270000	0.4298	8.89933e+07	7.72267e+07	-0.204598
O00442	O00442	RNA 3-terminal phosphate cyclase	RTCA	2	3	3	3	2	2	39.336	11.034	7.4	10.1	10.1	10.1	6.6	6.6	32893000	20683000	27468000	76478000	71422000	70127000	0.000172714	2.70147e+07	7.26757e+07	1.42773
Q07021	Q07021	Complement component 1 Q subcomponent-binding protein, mitochondrial	C1QBP	3	2	2	3	3	3	31.362	22.236	22.7	12.1	12.1	22.7	22.7	22.7	94340000	0	0	54213000	35909000	89392000	0.232243	3.14467e+07	59838000	0.928155
Q8N9T8	Q8N9T8	Protein KRI1 homolog	KRI1	13	14	13	12	11	11	82.597	139.72	28.3	28.9	28.3	25.2	22.2	21.8	1.717e+09	1.4747e+09	1.6142e+09	1300200000	1399900000	1328500000	0.0136477	1.60197e+09	1.34287e+09	-0.254528
Q71U36;P0DPH8;P0DPH7;Q6PEY2	Q71U36;P0DPH8;P0DPH7;Q6PEY2	Tubulin alpha-1A chain;Tubulin alpha-3E chain	TUBA1A;TUBA3E	1	1	1	1	1	1	50.135	323.31	61.9	55.4	63.4	57	51	61.9	76579000	79421000	69069000	81857000	79539000	59208000	0.429244	75023000	7.35347e+07	-0.0289084
P68363;P68366;Q9H853	P68363;P68366	Tubulin alpha-1B chain;Tubulin alpha-4A chain	TUBA1B;TUBA4A	21	21	22	21	20	22	50.151	323.31	61.9	55.7	63.4	57	51.2	62.1	6.1915e+09	6.0454e+09	6.0571e+09	6.3004e+09	7.0656e+09	6.1316e+09	0.120143	6.098e+09	6.4992e+09	0.091926
Q9BQE3	Q9BQE3	Tubulin alpha-1C chain	TUBA1C	4	4	3	2	3	4	49.895	323.31	61.7	61.7	57.9	51.9	51.2	61.7	2.1095e+09	2.0488e+09	2389100000	1.5823e+09	1381100000	1.6197e+09	0.00348677	2.18247e+09	1.5277e+09	-0.514598
Q8NHQ9	Q8NHQ9	ATP-dependent RNA helicase DDX55	DDX55	15	16	15	15	9	15	68.546	155.31	40.5	42.7	39	40.7	24.3	40.3	285830000	286950000	288630000	206000000	209500000	240050000	0.00159625	2.87137e+08	2.18517e+08	-0.393994
Q9NVI7	Q9NVI7	ATPase family AAA domain-containing protein 3A	ATAD3A	7	6	7	6	5	6	71.368	207.45	32.3	23.5	28.7	26.3	20.3	28.9	219210000	182570000	235990000	265270000	112450000	253770000	0.484793	212590000	2.10497e+08	-0.0142763
P0DMV9;P0DMV8	P0DMV9;P0DMV8	Heat shock 70 kDa protein 1B;Heat shock 70 kDa protein 1A	HSPA1B;HSPA1A	27	28	28	28	28	29	70.051	323.31	61.6	60.7	60.7	59	56.6	61.3	1.9019e+09	1.8676e+09	1.9232e+09	3.1442e+09	2860600000	3.0778e+09	0.000102104	1.89757e+09	3.02753e+09	0.673992
Q9NNW5	Q9NNW5	WD repeat-containing protein 6	WDR6	11	12	12	9	8	8	121.72	70.558	14.8	16.1	16.1	12.9	12.2	11.2	146140000	137710000	127010000	106840000	94509000	109210000	0.00478356	1.36953e+08	1.0352e+08	-0.40378
P63151;Q66LE6;Q00005;Q9Y2T4	P63151	Serine/threonine-protein phosphatase 2A 55 kDa regulatory subunit B alpha isoform	PPP2R2A	9	9	9	10	8	10	51.691	137.24	27.5	27.5	31.1	35.1	25.3	35.1	133370000	142870000	180890000	235800000	238030000	225710000	0.00287425	1.52377e+08	233180000	0.613802
Q9Y5J1	Q9Y5J1	U3 small nucleolar RNA-associated protein 18 homolog	UTP18	13	13	12	9	11	12	62.003	69.282	37.1	37.1	31.7	21.2	31.5	33.6	491400000	600740000	553860000	330610000	392490000	460900000	0.0175713	5.48667e+08	3.94667e+08	-0.475295
P04406;O14556	P04406	Glyceraldehyde-3-phosphate dehydrogenase	GAPDH	10	10	10	9	7	10	36.053	233.56	47.2	47.2	47.2	44.8	35.5	49	378330000	399760000	252820000	504390000	427970000	476010000	0.0345224	3.43637e+08	4.69457e+08	0.450108
Q92900	Q92900	Regulator of nonsense transcripts 1	UPF1	13	12	12	10	8	11	124.34	67.644	17.6	15.7	15.7	13	11.3	15	168560000	179410000	182790000	140240000	147510000	141460000	0.00110422	176920000	143070000	-0.306376
Q13555;Q13554;Q9UQM7	Q13555;Q13554	Calcium/calmodulin-dependent protein kinase type II subunit gamma;Calcium/calmodulin-dependent protein kinase type II subunit beta	CAMK2G;CAMK2B	5	4	3	4	4	4	62.606	17.853	14	10.6	8.2	11.1	12.4	10.4	69809000	86780000	101530000	136620000	119920000	137620000	0.00688467	8.60397e+07	1.31387e+08	0.610745
P16989	P16989	Y-box-binding protein 3	YBX3	4	5	6	4	4	3	40.089	303.19	36.8	43.8	48.9	36.6	43.8	38.7	525930000	475500000	460290000	291960000	304520000	520170000	0.103985	487240000	3.72217e+08	-0.38849
Q02878	Q02878	60S ribosomal protein L6	RPL6	20	21	21	20	21	20	32.728	323.31	55.2	56.2	55.2	55.2	56.2	55.2	15040000000	15238000000	15466000000	11080000000	11814000000	10977000000	8.44332e-05	15248000000	1.12903e+10	-0.433532
P62269	P62269	40S ribosomal protein S18	RPS18	10	10	9	10	10	10	17.718	84.22	53.3	53.3	47.4	53.3	57.2	53.3	1.8468e+09	1.557e+09	1.8972e+09	1.5475e+09	1.8864e+09	1.5966e+09	0.28975	1.767e+09	1.67683e+09	-0.0755627
Q9Y6V7	Q9Y6V7	Probable ATP-dependent RNA helicase DDX49	DDX49	5	3	4	3	3	2	54.226	28.092	14.1	9.1	10.6	9.1	7	5.6	170730000	107830000	150890000	59521000	80282000	85575000	0.0140461	143150000	75126000	-0.930143
P63261	P63261	Actin, cytoplasmic 2;Actin, cytoplasmic 2, N-terminally processed	ACTG1	18	19	18	16	15	19	41.792	323.31	60.3	66.4	64.8	58.4	56.3	68.8	1.7147e+09	1.6956e+09	1421600000	1.9411e+09	2.0642e+09	1.9476e+09	0.0110245	1.61063e+09	1.9843e+09	0.301002
P68133;P68032;P63267;P62736	P68133;P68032;P63267;P62736	Actin, alpha skeletal muscle;Actin, alpha cardiac muscle 1;Actin, gamma-enteric smooth muscle;Actin, aortic smooth muscle	ACTA1;ACTC1;ACTG2;ACTA2	1	1	1	1	1	1	42.051	92.951	27.3	26	24.4	24.4	23.3	30.2	552620000	518460000	367630000	296930000	423310000	482060000	0.187003	479570000	4.00767e+08	-0.258979
Q93009	Q93009	Ubiquitin carboxyl-terminal hydrolase 7	USP7	10	7	9	8	5	9	128.3	60.407	16.3	11	14	12.8	6.4	14	118490000	103720000	108890000	132000000	124200000	165720000	0.0438268	1.10367e+08	140640000	0.349702
Q9H0A0	Q9H0A0	N-acetyltransferase 10	NAT10	51	49	50	51	44	51	115.73	323.31	64.7	62	65.9	63.9	53.2	64	1.6705e+09	1.695e+09	1.7891e+09	1224100000	1326400000	1400700000	0.00152979	1.7182e+09	1.31707e+09	-0.38357
Q96HS1	Q96HS1	Serine/threonine-protein phosphatase PGAM5, mitochondrial	PGAM5	13	13	13	11	11	13	32.004	80.756	47.4	46.4	50.2	43.9	40.1	55.4	970840000	932680000	1.0102e+09	584880000	560660000	629400000	0.000113801	9.7124e+08	5.91647e+08	-0.715092
P41091;Q2VIR3	P41091;Q2VIR3	Eukaryotic translation initiation factor 2 subunit 3;Putative eukaryotic translation initiation factor 2 subunit 3-like protein	EIF2S3;EIF2S3L	9	9	9	9	8	8	51.109	45.414	26.7	26.7	26.7	28.4	25	25	210310000	187170000	188110000	180560000	236570000	178340000	0.440068	1.95197e+08	198490000	0.0241379
Q9Y2Q9	Q9Y2Q9	28S ribosomal protein S28, mitochondrial	MRPS28	2	1	1	1	2	2	20.843	43.109	18.2	5.3	5.3	12.8	18.2	18.2	206960000	0	0	0	116920000	107300000	0.472549	6.89867e+07	74740000	0.115563
O95429	O95429	BAG family molecular chaperone regulator 4	BAG4	15	15	16	14	15	14	49.593	321.73	51.9	51.9	54.3	48.1	48.6	48.1	2410700000	2413700000	2355800000	1.5177e+09	1444200000	1.6272e+09	5.30316e-05	2393400000	1.5297e+09	-0.645813
O95365	O95365	Zinc finger and BTB domain-containing protein 7A	ZBTB7A	2	1	2	1	2	1	61.438	11.637	7.5	2.9	7.5	4.6	7.5	4.6	168410000	0	70292000	0	52533000	0	0.14885	7.95673e+07	17511000	-2.18391
P13639	P13639	Elongation factor 2	EEF2	35	34	32	35	33	37	95.337	323.31	54.1	50	51.9	55	51.4	56.2	942730000	984830000	890480000	1207400000	1.0532e+09	1208000000	0.0102313	9.39347e+08	1.1562e+09	0.299661
Q9P2E9;Q8N4C6	Q9P2E9	Ribosome-binding protein 1	RRBP1	18	18	17	16	17	16	152.45	186.8	17	17	16.1	15.7	16.5	15.7	193010000	204930000	216250000	232990000	277060000	229930000	0.0326761	204730000	246660000	0.268801
P52434	P52434	DNA-directed RNA polymerases I, II, and III subunit RPABC3	POLR2H	2	3	3	3	3	2	17.143	13.044	12.7	23.3	23.3	23.3	23.3	12.7	193580000	164720000	198510000	154430000	123640000	146990000	0.0176225	1.85603e+08	1.41687e+08	-0.389519
P33993	P33993	DNA replication licensing factor MCM7	MCM7	11	10	9	12	14	12	81.307	103.36	22.1	18.9	17.8	22.7	26.3	20.4	150170000	158840000	144320000	234220000	181020000	179950000	0.0310108	151110000	1.98397e+08	0.392789
P62906	P62906	60S ribosomal protein L10a	RPL10A	13	13	14	13	13	13	24.831	244.59	56.7	56.7	60.4	56.7	56.7	56.7	8.2266e+09	8798800000	8793500000	6.8281e+09	8.0682e+09	8.035e+09	0.0495914	8.6063e+09	7.64377e+09	-0.171109
Q9Y3B7	Q9Y3B7	39S ribosomal protein L11, mitochondrial	MRPL11	3	3	3	2	2	3	20.683	6.8729	20.8	20.8	20.8	12	14.6	20.8	139830000	90086000	108950000	64231000	106710000	91847000	0.127568	1.12955e+08	87596000	-0.366815
Q9NTI5	Q9NTI5	Sister chromatid cohesion protein PDS5 homolog B	PDS5B	3	4	4	5	3	4	164.67	18.293	4.4	5.9	5.3	6.4	5.1	6.2	58637000	83565000	66737000	81398000	59614000	75981000	0.399219	6.96463e+07	72331000	0.0545667
Q9NPD3	Q9NPD3	Exosome complex component RRP41	EXOSC4	6	5	6	4	4	5	26.383	31.603	28.6	23.7	28.6	16.7	18.4	21.6	353330000	380490000	337340000	268790000	290980000	280650000	0.00276721	3.57053e+08	280140000	-0.349992
Q9UI26	Q9UI26	Importin-11	IPO11	1	1	1	1	0	2	112.53	17.811	2.5	2.5	2.5	2.5	0	4.4	28323000	14920000	28908000	28976000	0	28214000	0.330856	2.40503e+07	1.90633e+07	-0.335256
P31040	P31040	Succinate dehydrogenase [ubiquinone] flavoprotein subunit, mitochondrial	SDHA	1	2	1	2	1	2	72.691	28.798	2.1	6.6	2.1	6.6	2.1	6.6	0	34081000	0	41821000	0	37976000	0.216823	1.13603e+07	26599000	1.22737
Q9NVH1	Q9NVH1	DnaJ homolog subfamily C member 11	DNAJC11	1	2	3	4	2	4	63.277	22.674	2.3	5.5	9.1	11.8	5	11.8	0	0	59912000	148990000	122080000	109450000	0.00493561	1.99707e+07	126840000	2.66706
Q71UI9;P0C0S5	Q71UI9;P0C0S5	Histone H2A.V;Histone H2A.Z	H2AFV;H2AFZ	4	4	4	4	4	4	13.509	142.92	53.9	53.9	53.9	53.9	53.9	53.9	2.0605e+09	1377900000	1.5358e+09	1.6972e+09	1174400000	1290800000	0.178501	1.65807e+09	1.38747e+09	-0.257049
Q99878;Q96KK5;Q9BTM1;P0C0S8;P20671;REV__Q8NB25	Q99878;Q96KK5;Q9BTM1;P0C0S8;P20671	Histone H2A type 1-J;Histone H2A type 1-H;Histone H2A.J;Histone H2A type 1;Histone H2A type 1-D	HIST1H2AJ;HIST1H2AH;H2AFJ;HIST1H2AG;HIST1H2AD	1	1	1	1	1	1	13.936	152.54	58.6	58.6	58.6	64.1	64.1	64.1	1.5371e+09	1167700000	2360700000	701460000	367160000	1.9484e+09	0.158088	1.6885e+09	1.00567e+09	-0.74758
Q16777;Q6FI13	Q16777;Q6FI13	Histone H2A type 2-C;Histone H2A type 2-A	HIST2H2AC;HIST2H2AA3	6	6	6	8	9	7	13.988	137.03	58.1	58.1	58.1	63.6	63.6	63.6	36073000000	30015000000	36599000000	25419000000	24430000000	28268000000	0.0135787	34229000000	26039000000	-0.394545
P16104	P16104	Histone H2AX	H2AFX	3	3	3	3	3	3	15.144	176.57	58.7	58.7	58.7	58.7	58.7	58.7	1.6817e+09	957170000	1223200000	752910000	710760000	791170000	0.0327912	1.28736e+09	7.51613e+08	-0.776349
P42356	P42356	Phosphatidylinositol 4-kinase alpha	PI4KA	1	1	1	1	1	1	236.83	5.2599	1	1	1	1	1	1	19070000	11477000	11259000	10818000	7857500	12210000	0.136799	1.39353e+07	1.02952e+07	-0.43678
Q92945	Q92945	Far upstream element-binding protein 2	KHSRP	19	19	18	18	17	19	73.114	280.21	36.8	33.8	34.3	35.6	32.8	35.3	533630000	572310000	494320000	497400000	506280000	459630000	0.0810772	533420000	487770000	-0.129071
Q96AE4	Q96AE4	Far upstream element-binding protein 1	FUBP1	2	3	1	3	2	3	67.56	11.293	5.6	7.6	3.6	7.6	5.6	7.6	118400000	118020000	0	0	169050000	0	0.380175	7.88067e+07	56350000	-0.483902
P18124	P18124	60S ribosomal protein L7	RPL7	23	24	24	24	22	22	29.225	302.05	63.3	63.7	63.7	63.7	60.1	60.1	13266000000	12780000000	12429000000	10040000000	13635000000	10590000000	0.143609	12825000000	1.14217e+10	-0.167186
Q15393	Q15393	Splicing factor 3B subunit 3	SF3B3	12	10	13	11	8	12	135.58	59.229	14.5	10.7	13.3	11.5	7.7	14.7	246690000	273200000	250910000	240400000	288210000	255940000	0.396295	2.56933e+08	2.61517e+08	0.0255088
P35268	P35268	60S ribosomal protein L22	RPL22	4	4	3	4	4	4	14.787	101.87	39.8	39.8	39.1	39.8	39.8	39.8	2.965e+09	2628600000	3.0639e+09	2460100000	3.0062e+09	2332100000	0.153784	2.88583e+09	2.59947e+09	-0.150772
Q8WVM0	Q8WVM0	Dimethyladenosine transferase 1, mitochondrial	TFB1M	8	6	7	7	7	8	39.542	48.18	35.5	23.7	26.9	32.4	31.2	35.5	272040000	217920000	214540000	126350000	173070000	150590000	0.010526	2.34833e+08	1.50003e+08	-0.646643
O43390	O43390	Heterogeneous nuclear ribonucleoprotein R	HNRNPR	23	25	24	28	29	26	70.942	323.31	43.3	47.4	46.1	48	51.8	47.4	2465200000	2313900000	2443500000	2871900000	3.2047e+09	3.3111e+09	0.00340024	2.40753e+09	3.12923e+09	0.378253
P17844	P17844	Probable ATP-dependent RNA helicase DDX5	DDX5	43	43	43	44	43	43	69.147	323.31	63.2	62.9	64	64.2	62.9	62.9	11905000000	11884000000	11355000000	12431000000	12902000000	13104000000	0.00750569	1.17147e+10	1.28123e+10	0.129217
Q9NY61	Q9NY61	Protein AATF	AATF	17	17	17	18	16	18	63.132	323.31	43.9	43.9	43.9	44.5	42.3	44.5	808240000	716180000	800200000	481360000	461130000	573030000	0.00199678	7.74873e+08	5.05173e+08	-0.617182
Q99439	Q99439	Calponin-2	CNN2	5	5	5	4	3	3	33.697	61.53	25.6	25.6	25.6	21.4	13.9	16.8	227570000	216860000	215860000	161180000	138620000	168460000	0.00138355	2.20097e+08	1.56087e+08	-0.49579
Q15417	Q15417	Calponin-3	CNN3	8	9	8	7	5	8	36.413	119.36	32.2	36.2	32.2	26.7	19.1	29.5	536550000	585290000	524970000	444330000	415110000	426020000	0.00204145	5.48937e+08	4.28487e+08	-0.357389
Q8TCJ2	Q8TCJ2	Dolichyl-diphosphooligosaccharide--protein glycosyltransferase subunit STT3B	STT3B	6	6	6	6	6	6	93.673	17.227	6.7	6.7	6.7	6.7	6.7	6.7	190730000	181080000	186410000	142090000	151020000	161960000	0.00287898	1.86073e+08	151690000	-0.294745
Q96JB3	Q96JB3	Hypermethylated in cancer 2 protein	HIC2	18	18	19	20	15	20	66.155	323.31	37.4	39.3	39.7	42.1	31.9	39.7	2.1259e+09	2379600000	2436800000	1.5346e+09	1107200000	1371800000	0.00170114	2.3141e+09	1.33787e+09	-0.790517
Q9UIG0	Q9UIG0	Tyrosine-protein kinase BAZ1B	BAZ1B	14	16	15	9	10	12	170.9	153.46	13.1	14.6	14.1	8.8	10.8	10.5	334050000	300310000	350980000	172690000	181370000	166840000	0.000280883	3.28447e+08	1.73633e+08	-0.919615
O75934	O75934	Pre-mRNA-splicing factor SPF27	BCAS2	8	8	8	7	8	6	26.131	287.45	59.1	59.1	59.1	50.2	59.1	43.1	482200000	593150000	630700000	413150000	294780000	441140000	0.0212839	5.68683e+08	3.83023e+08	-0.570193
O43175	O43175	D-3-phosphoglycerate dehydrogenase	PHGDH	7	7	7	7	6	5	56.65	28.704	16.1	16.1	16.1	15.4	13.1	10.3	131650000	149730000	104550000	175250000	133520000	141080000	0.155213	1.28643e+08	149950000	0.221105
P25205	P25205	DNA replication licensing factor MCM3	MCM3	19	18	19	19	15	21	90.98	268.63	30.2	28	30.8	30.9	22.2	33.4	270860000	256880000	234770000	261580000	226750000	276950000	0.480976	254170000	2.55093e+08	0.00523144
Q9P0M6	Q9P0M6	Core histone macro-H2A.2	H2AFY2	7	6	7	5	3	7	40.058	38.764	32.3	30.1	32.3	16.4	17.5	34.4	179370000	174430000	181470000	86501000	118460000	106310000	0.000720701	1.78423e+08	103757000	-0.782096
Q9Y224	Q9Y224	UPF0568 protein C14orf166	C14orf166	20	21	20	21	21	21	28.068	323.31	75.4	75.4	75.4	75.4	75.4	75.4	6.4304e+09	6.7323e+09	6.2682e+09	7.3581e+09	6.6882e+09	6.7995e+09	0.0649212	6.47697e+09	6.9486e+09	0.101404
P53350	P53350	Serine/threonine-protein kinase PLK1	PLK1	3	4	3	5	4	6	68.254	34.137	6.3	11.1	6.3	13.6	8.8	16.6	0	0	0	70646000	77404000	82316000	1.1155e-05	0.001	7.67887e+07	36.1602
Q8TED0	Q8TED0	U3 small nucleolar RNA-associated protein 15 homolog	UTP15	12	13	15	13	11	13	58.414	125.21	34.7	36.9	42.3	38.8	26.3	38.2	285280000	333140000	338900000	288970000	416080000	331360000	0.277837	3.19107e+08	345470000	0.114522
Q8N8A6	Q8N8A6	ATP-dependent RNA helicase DDX51	DDX51	18	15	14	13	11	13	72.456	105.09	39	35.1	33.8	26.6	20.9	27.3	223010000	174400000	229760000	173980000	134410000	193750000	0.0831792	2.09057e+08	167380000	-0.320767
P18077	P18077	60S ribosomal protein L35a	RPL35A	10	11	11	10	10	11	12.538	48.69	50.9	57.3	57.3	56.4	50.9	57.3	8.2973e+09	9693800000	8.3078e+09	5795400000	7.8411e+09	5790000000	0.0250276	8.7663e+09	6.4755e+09	-0.436976
Q9HCE1	Q9HCE1	Putative helicase MOV-10	MOV10	28	31	34	27	22	27	113.67	248.26	35.4	43.1	45.3	36.7	30.1	35.9	399100000	412260000	372600000	300080000	344250000	319230000	0.00660682	3.94653e+08	3.21187e+08	-0.297174
P62266	P62266	40S ribosomal protein S23	RPS23	9	9	9	8	9	9	15.807	116.97	49.7	49.7	49.7	49.7	49.7	49.7	14027000000	13692000000	13128000000	10479000000	9758600000	9869700000	0.000243196	1.36157e+10	1.00358e+10	-0.440117
Q99848	Q99848	Probable rRNA-processing protein EBP2	EBNA1BP2	14	13	13	13	11	12	34.852	187.59	52.3	50	50	49.7	44.8	47.4	2.0708e+09	1.9392e+09	2.1404e+09	1.4772e+09	1.7186e+09	1.8506e+09	0.0207281	2.05013e+09	1.68213e+09	-0.285426
Q01804	Q01804	OTU domain-containing protein 4	OTUD4	9	8	9	6	5	8	124.04	48.405	13	8.9	10.6	7.7	7.6	10.9	117150000	125630000	134370000	142500000	115760000	161270000	0.186687	1.25717e+08	1.39843e+08	0.153636
Q02543	Q02543	60S ribosomal protein L18a	RPL18A	12	12	12	12	12	11	20.762	104.59	54.5	54.5	54.5	54.5	51.1	53.4	10698000000	10286000000	9713200000	7.9221e+09	9374800000	7.4466e+09	0.0186471	10232400000	8.24783e+09	-0.311057
O95478	O95478	Ribosome biogenesis protein NSA2 homolog	NSA2	7	8	8	7	5	5	30.065	29.048	25.4	33.1	33.1	29.2	18.8	18.8	731290000	675110000	787340000	501240000	442150000	503650000	0.00142269	7.31247e+08	4.82347e+08	-0.600288
P33992	P33992	DNA replication licensing factor MCM5	MCM5	12	13	13	13	15	15	82.285	105.49	22.1	25.1	25.1	23.3	26.4	27.5	326800000	302480000	298460000	514100000	441140000	470550000	0.000971684	3.09247e+08	4.75263e+08	0.619969
Q96GA3	Q96GA3	Protein LTV1 homolog	LTV1	6	8	8	7	6	7	54.854	99.362	14.5	21.7	21.7	19.4	17.9	17.3	543300000	428890000	508270000	209300000	276210000	253160000	0.00160311	4.93487e+08	2.46223e+08	-1.00304
P06576	P06576	ATP synthase subunit beta, mitochondrial	ATP5B	8	7	5	6	4	5	56.559	120.15	22.5	19.8	15.1	17.6	11	14.6	100620000	91796000	62438000	89826000	85166000	93132000	0.363072	8.49513e+07	8.93747e+07	0.0732294
Q92615	Q92615	La-related protein 4B	LARP4B	8	9	9	9	7	10	80.551	74.801	13.8	15	16	16	12.3	16.8	104050000	95550000	108900000	112190000	93122000	101680000	0.472126	1.02833e+08	1.02331e+08	-0.00706943
Q96SI9	Q96SI9	Spermatid perinuclear RNA-binding protein	STRBP	18	17	18	15	14	15	73.652	168.07	36.9	35.3	37.1	32.4	28.4	31.2	3.8477e+09	3.6556e+09	3.5674e+09	3.407e+09	3.1141e+09	3.3664e+09	0.0165343	3.69023e+09	3.29583e+09	-0.163069
Q16822	Q16822	Phosphoenolpyruvate carboxykinase [GTP], mitochondrial	PCK2	2	1	1	0	1	1	70.698	4.521	4.4	1.9	1.9	0	1.9	1.9	65059000	0	0	0	0	0	0.18695	2.16863e+07	0.001	-34.3361
O00425	O00425	Insulin-like growth factor 2 mRNA-binding protein 3	IGF2BP3	16	19	16	20	19	17	63.704	258.08	38	41.3	38.2	45.4	43.2	38.2	649090000	658230000	666640000	608990000	647680000	631530000	0.0404769	6.57987e+08	629400000	-0.0640812
Q9Y2L1	Q9Y2L1	Exosome complex exonuclease RRP44	DIS3	4	4	4	2	3	5	109	84.772	5.8	5.8	5.8	2.7	3.9	6.9	53432000	52455000	57150000	51825000	54829000	53163000	0.278093	5.43457e+07	5.32723e+07	-0.0287785
Q4G0J3	Q4G0J3	La-related protein 7	LARP7	13	10	13	9	9	11	66.898	101.84	27.7	24.2	27.7	22	21.6	21.6	385130000	382130000	377520000	330750000	352790000	349170000	0.00324155	3.81593e+08	3.44237e+08	-0.148635
O76094	O76094	Signal recognition particle subunit SRP72	SRP72	22	21	22	23	19	24	74.605	323.31	46.5	43.1	45.5	48.6	38.6	46.8	369370000	345530000	411740000	415750000	451370000	460090000	0.0237141	3.75547e+08	4.42403e+08	0.23637
Q6IPU0	Q6IPU0	Centromere protein P	CENPP	2	2	3	2	2	2	33.165	14.804	9.4	9.4	12.8	9.4	9.4	9.4	66548000	45910000	112740000	126670000	50896000	115090000	0.252593	75066000	97552000	0.378012
Q9NZI8;REV__Q15833;Q15517	Q9NZI8	Insulin-like growth factor 2 mRNA-binding protein 1	IGF2BP1	25	24	24	22	23	24	63.48	323.31	46.6	46.4	46.4	42.8	43.7	45.4	2610500000	2271900000	2518600000	1.8296e+09	2349400000	2213200000	0.072099	2467000000	2.13073e+09	-0.211408
Q7L2E3	Q7L2E3	Putative ATP-dependent RNA helicase DHX30	DHX30	58	57	54	47	44	49	133.94	323.31	62.4	62.8	62.4	52.8	47.3	55.3	946250000	865830000	914400000	615320000	674870000	697190000	0.000943611	9.08827e+08	662460000	-0.456172
Q96EY7	Q96EY7	Pentatricopeptide repeat domain-containing protein 3, mitochondrial	PTCD3	10	8	10	9	9	10	78.549	105.21	22.9	19.7	23.1	20.9	21.2	23.1	248950000	246510000	246260000	245430000	281580000	233980000	0.339006	247240000	2.53663e+08	0.0370028
P52292	P52292	Importin subunit alpha-1	KPNA2	20	20	20	19	17	19	57.861	323.31	60.1	60.1	60.1	58.6	51	58.6	866690000	854890000	841430000	830390000	896850000	774140000	0.300391	8.54337e+08	8.33793e+08	-0.0351149
Q9BQ39	Q9BQ39	ATP-dependent RNA helicase DDX50	DDX50	28	27	27	21	21	28	82.564	323.31	58.5	56.9	56.9	45.3	41.7	57.9	1290000000	1412800000	1369800000	1093700000	1.0481e+09	1094200000	0.00102062	1.35753e+09	1.07867e+09	-0.331739
P62081	P62081	40S ribosomal protein S7	RPS7	14	14	13	15	16	15	22.127	215.04	61.3	66	61.3	69.6	69.6	66	5732300000	5582600000	6.4909e+09	4764900000	6.4998e+09	4833600000	0.209721	5.93527e+09	5.3661e+09	-0.145439
P82675	P82675	28S ribosomal protein S5, mitochondrial	MRPS5	9	9	9	6	7	9	48.006	52.248	24.2	24.2	24.2	18.4	22.6	24.2	273160000	219380000	214620000	272790000	239860000	248370000	0.222451	235720000	2.53673e+08	0.105898
P38159;O75526;Q75N03;Q8IZ40;Q8N7X1	P38159	RNA-binding motif protein, X chromosome;RNA-binding motif protein, X chromosome, N-terminally processed	RBMX	22	23	23	18	23	22	42.331	296.35	47.6	47.6	47.8	41.9	48.8	45.8	2179800000	2401900000	2528600000	2551700000	3.0743e+09	2808600000	0.0362085	2370100000	2.81153e+09	0.246409
Q8WWK9	Q8WWK9	Cytoskeleton-associated protein 2	CKAP2	2	2	3	5	2	4	76.986	13.579	3.7	3.7	5.6	11.3	3.7	9.8	63222000	84490000	85287000	127540000	0	104210000	0.496084	7.76663e+07	77250000	-0.00775442
O00567	O00567	Nucleolar protein 56	NOP56	33	35	35	36	35	35	66.049	323.31	69.9	68.5	64.6	71.5	70.5	71.7	3.4639e+09	3.4456e+09	3.5904e+09	2.9406e+09	3.0672e+09	3.1868e+09	0.00336149	3.49997e+09	3.06487e+09	-0.191517
Q13509	Q13509	Tubulin beta-3 chain	TUBB3	3	2	3	3	3	3	50.432	323.31	35.6	33.1	35.8	35.8	35.8	35.8	112740000	154930000	132200000	131010000	94924000	101940000	0.109198	133290000	1.09291e+08	-0.28639
Q9BVA1	Q9BVA1	Tubulin beta-2B chain	TUBB2B	4	4	4	4	4	4	49.953	323.31	64.3	64.5	64.5	60.4	64.5	64.5	539130000	496180000	544000000	447600000	409950000	392770000	0.00391135	5.26437e+08	4.16773e+08	-0.336997
P07437;A6NNZ2;CON__ENSEMBL:ENSBTAP00000025008;Q9H4B7	P07437	Tubulin beta chain	TUBB	5	6	6	6	5	6	49.67	323.31	70.3	70.7	70.7	70.7	64.6	70.7	5277600000	4995300000	4773300000	4.0639e+09	3.7319e+09	3.9884e+09	0.00178662	5015400000	3.92807e+09	-0.352545
P55265	P55265	Double-stranded RNA-specific adenosine deaminase	ADAR	25	26	26	24	25	27	136.06	218.83	27.7	27.4	28.3	25.6	26.4	29.1	421490000	438500000	451290000	362310000	376970000	423820000	0.0366082	4.37093e+08	387700000	-0.173001
P21675;Q8IZX4	P21675;Q8IZX4	Transcription initiation factor TFIID subunit 1;Transcription initiation factor TFIID subunit 1-like	TAF1;TAF1L	4	7	9	6	6	8	212.67	41.933	4.1	5.8	8.2	5.2	5.2	7.7	90660000	88357000	75981000	89325000	68002000	80846000	0.253209	8.49993e+07	79391000	-0.0984761
Q15717;Q12926;P26378	Q15717	ELAV-like protein 1	ELAVL1	14	13	14	13	13	12	36.091	174.13	56.1	50.6	56.1	50.6	50.6	51.2	653300000	590040000	588230000	673910000	828210000	803130000	0.0196833	6.10523e+08	7.68417e+08	0.331842
Q14157	Q14157	Ubiquitin-associated protein 2-like	UBAP2L	9	10	10	8	8	8	114.53	110.25	14.6	16.7	16.5	12.3	14.6	13.5	298420000	245890000	280730000	244210000	271090000	296250000	0.422411	2.75013e+08	2.70517e+08	-0.0237841
Q9NY93	Q9NY93	Probable ATP-dependent RNA helicase DDX56	DDX56	21	21	21	20	21	20	61.589	311.55	50.8	50.8	50.8	51.2	54.3	49	600270000	655190000	634790000	500280000	498220000	498470000	0.000610323	6.30083e+08	498990000	-0.336532
Q96RR1	Q96RR1	Twinkle protein, mitochondrial	PEO1	7	6	7	3	1	3	77.153	30.81	15.8	14.3	16.4	7.2	2.9	7.2	131460000	121370000	96171000	40896000	0	62395000	0.00890094	1.16334e+08	3.44303e+07	-1.75652
O43242	O43242	26S proteasome non-ATPase regulatory subunit 3	PSMD3	9	10	12	12	12	13	60.977	86.433	22.3	23.8	26.6	28.5	28.5	31.3	144440000	180260000	182190000	172830000	193410000	184910000	0.170285	1.68963e+08	1.83717e+08	0.120772
Q9C0J8	Q9C0J8	pre-mRNA 3 end processing protein WDR33	WDR33	4	3	3	4	3	4	145.89	14.777	4.4	2.6	2.6	5.8	3.7	4.6	89270000	0	101280000	90889000	69457000	102090000	0.256094	6.35167e+07	8.74787e+07	0.461796
Q96KR1	Q96KR1	Zinc finger RNA-binding protein	ZFR	13	10	12	10	11	13	117.01	223.34	20.9	15	15.6	15.1	15.5	18.6	165760000	200630000	189970000	203930000	194900000	200500000	0.124862	1.85453e+08	1.99777e+08	0.107332
Q8N684	Q8N684	Cleavage and polyadenylation specificity factor subunit 7	CPSF7	12	13	12	12	14	13	52.049	92.943	29.1	32.9	30.6	30.6	32.9	30.6	588150000	515150000	493490000	664830000	669830000	674410000	0.00439703	5.32263e+08	669690000	0.331353
Q7Z739	Q7Z739	YTH domain-containing family protein 3	YTHDF3	3	2	2	1	1	1	63.86	50.121	10.8	10.6	10.6	7.9	7.9	6.3	96113000	100410000	78223000	0	0	0	8.76073e-05	91582000	0.001	-36.4143
Q9Y2R4	Q9Y2R4	Probable ATP-dependent RNA helicase DDX52	DDX52	14	14	16	14	14	15	67.465	271.39	37.2	38.6	41.4	38.7	38.6	40.7	648190000	716720000	712500000	628070000	666690000	693950000	0.18481	692470000	6.62903e+08	-0.0629531
P83731	P83731	60S ribosomal protein L24	RPL24	11	11	11	10	10	10	17.779	54.386	51.6	51.6	51.6	46.5	51.6	46.5	14549000000	19052000000	19326000000	15129000000	16429000000	12832000000	0.101554	1.76423e+10	1.47967e+10	-0.253769
P14866	P14866	Heterogeneous nuclear ribonucleoprotein L	HNRNPL	20	20	19	21	20	22	64.132	323.31	53.3	58.2	56.5	64.5	57.6	65.5	615420000	541030000	566120000	639640000	724930000	801030000	0.0227678	574190000	7.21867e+08	0.330204
Q9NQZ2	Q9NQZ2	Something about silencing protein 10	UTP3	9	9	6	6	9	7	54.557	89.907	27.3	27.3	13.8	14.2	27.3	16.3	501850000	522770000	428010000	349690000	364070000	403440000	0.0136928	484210000	372400000	-0.37878
O00148	O00148	ATP-dependent RNA helicase DDX39A	DDX39A	8	6	7	8	7	8	49.129	46.212	28.3	23	26.7	28.3	23.9	28.3	163400000	194710000	144060000	278200000	240720000	265000000	0.0034753	167390000	2.61307e+08	0.642531
Q9Y678	Q9Y678	Coatomer subunit gamma-1	COPG1	7	8	5	7	2	7	97.717	45.156	11.7	13.7	8.7	11.7	3.3	11.8	64957000	64738000	56196000	83138000	70830000	70044000	0.0341793	6.19637e+07	7.46707e+07	0.269119
Q13112	Q13112	Chromatin assembly factor 1 subunit B	CHAF1B	2	2	2	1	1	1	61.492	13.868	3.9	3.9	3.9	2	2	2	72188000	0	64407000	0	0	0	0.0587028	4.55317e+07	0.001	-35.4062
P26373	P26373	60S ribosomal protein L13	RPL13	15	16	15	16	17	16	24.261	176.23	51.7	52.1	51.7	52.1	52.6	52.1	13191000000	13404000000	12841000000	10714000000	15392000000	9967400000	0.273461	1.31453e+10	1.20245e+10	-0.128578
Q9Y3A4;Q9NSQ0	Q9Y3A4	Ribosomal RNA-processing protein 7 homolog A	RRP7A	11	10	11	9	10	10	32.334	131.47	52.1	46.1	52.1	44.6	46.1	46.1	1208900000	1208200000	1275400000	1195400000	910700000	1076400000	0.0588523	1.23083e+09	1.06083e+09	-0.214437
Q07666;Q5VWX1	Q07666	KH domain-containing, RNA-binding, signal transduction-associated protein 1	KHDRBS1	20	20	20	19	21	21	48.227	323.31	46	46	46	43.8	46.7	47.4	22241000000	23245000000	21721000000	29633000000	28966000000	26779000000	0.00168321	2.24023e+10	2.84593e+10	0.345253
O75525;Q9H6N6;Q9UBC1	O75525	KH domain-containing, RNA-binding, signal transduction-associated protein 3	KHDRBS3	5	5	6	7	7	6	38.799	82.425	16.8	16.8	19.1	22.3	22.3	19.1	679000000	708300000	723560000	1089600000	1421800000	1074300000	0.00628377	703620000	1.19523e+09	0.764424
P11940;Q9H361;Q4VXU2;Q96DU9	P11940;Q9H361	Polyadenylate-binding protein 1;Polyadenylate-binding protein 3	PABPC1;PABPC3	28	30	29	30	26	30	70.67	323.31	53.6	55	53.9	54.7	49.2	54.2	4.0724e+09	4.2242e+09	4.143e+09	3.51e+09	3.7498e+09	3.795e+09	0.00473713	4.14653e+09	3.68493e+09	-0.170267
Q13310;P0CB38	Q13310	Polyadenylate-binding protein 4	PABPC4	13	14	13	13	14	14	70.782	323.31	38.8	38.8	40.2	38.2	38.7	40.2	1339900000	1423200000	1302100000	1228800000	1.4806e+09	1349100000	0.489667	1.35507e+09	1.35283e+09	-0.00237972
P11021	P11021	78 kDa glucose-regulated protein	HSPA5	19	17	19	17	15	17	72.332	189.09	36.1	33.5	36.1	32.3	30.9	33.6	2.0905e+09	1.981e+09	1.8523e+09	1.5922e+09	1.9462e+09	1.8348e+09	0.108182	1.9746e+09	1.79107e+09	-0.140741
P16403;Q02539;P16401	P16403	Histone H1.2	HIST1H1C	15	15	15	14	15	15	21.364	126.76	40.8	40.8	40.8	40.4	40.8	40.8	27438000000	24857000000	25271000000	19617000000	35231000000	19231000000	0.419031	2.58553e+10	24693000000	-0.0663598
Q9Y324	Q9Y324	rRNA-processing protein FCF1 homolog	FCF1	4	5	4	3	3	2	23.369	19.405	21.2	29.3	21.2	17.2	17.2	10.1	213270000	178490000	230800000	176290000	213500000	193390000	0.261327	207520000	1.94393e+08	-0.0942716
P27635;Q96L21	P27635	60S ribosomal protein L10	RPL10	13	13	13	13	13	13	24.577	244.75	50.5	50.5	50.5	50.5	50.5	50.5	6.8263e+09	7.2224e+09	7.3219e+09	5750400000	6.8439e+09	5286700000	0.0374049	7.12353e+09	5.96033e+09	-0.2572
Q8N567	Q8N567	Zinc finger CCHC domain-containing protein 9	ZCCHC9	3	3	3	3	3	2	30.477	13.195	9.6	9.6	9.6	9.6	9.6	9.6	120430000	103350000	126320000	164470000	272790000	263440000	0.014859	116700000	2.33567e+08	1.00103
Q6PJG2	Q6PJG2	ELM2 and SANT domain-containing protein 1	ELMSAN1	5	6	7	3	4	3	114.99	22.2	8.4	9.8	11.3	5.2	8.5	5	137100000	101810000	119430000	69993000	58029000	71105000	0.00426576	1.19447e+08	6.63757e+07	-0.84764
P10412	P10412	Histone H1.4	HIST1H1E	3	4	3	3	4	2	21.865	117.07	37.4	37.9	34.2	37.4	37.9	33.8	2867300000	2246900000	2748200000	1.6758e+09	6.2481e+09	1.8066e+09	0.351038	2620800000	3.2435e+09	0.307544
P16402	P16402	Histone H1.3	HIST1H1D	2	2	2	2	3	2	22.35	97.743	35.7	35.7	35.7	35.7	37.6	35.7	936940000	695180000	665570000	905550000	857580000	531860000	0.49768	7.65897e+08	7.64997e+08	-0.0016963
P22492	P22492	Histone H1t	HIST1H1T	3	4	4	2	2	1	22.019	68.353	22.2	27.1	27.1	21.3	22.2	16.4	277620000	304230000	261250000	0	244410000	0	0.0363386	2.81033e+08	81470000	-1.7864
P39019	P39019	40S ribosomal protein S19	RPS19	8	8	9	8	9	9	16.06	46.386	41.4	41.4	42.8	42.8	42.8	42.8	778280000	461020000	781410000	711060000	724960000	755210000	0.311817	673570000	730410000	0.116879
P33991	P33991	DNA replication licensing factor MCM4	MCM4	7	7	9	6	5	7	96.557	69.58	12.5	14	17	11.2	9.7	13.2	83404000	113420000	91968000	82239000	74140000	92114000	0.131661	96264000	82831000	-0.216826
Q7Z6Z7	Q7Z6Z7	E3 ubiquitin-protein ligase HUWE1	HUWE1	5	4	3	5	3	6	481.89	20.107	1.8	1.3	1.3	1.9	1.3	2.3	373030000	609030000	402960000	613170000	355930000	572950000	0.32811	4.61673e+08	5.14017e+08	0.154943
O15213	O15213	WD repeat-containing protein 46	WDR46	11	11	12	11	11	13	68.07	106.12	25.7	24.4	23.9	25.1	23.1	29.2	329550000	365150000	365590000	259200000	298410000	289460000	0.0067251	353430000	2.82357e+08	-0.323906
Q8IY37	Q8IY37	Probable ATP-dependent RNA helicase DHX37	DHX37	20	21	20	18	16	16	129.54	215.4	24.4	26.3	24.4	22.6	20.1	20.6	261190000	256800000	267550000	200890000	195680000	217200000	0.000675011	2.61847e+08	204590000	-0.355987
Q9GZR2	Q9GZR2	RNA exonuclease 4	REXO4	13	14	13	11	11	11	46.671	143.58	42.2	45	43.1	32.9	32.5	32.7	379250000	325050000	292880000	267450000	287960000	322510000	0.127126	3.32393e+08	292640000	-0.183764
Q96T88	Q96T88	E3 ubiquitin-protein ligase UHRF1	UHRF1	10	10	9	9	6	8	89.813	44.657	17	17	14.9	14.8	9.6	13.4	164460000	150240000	162030000	98059000	93329000	117520000	0.00144542	158910000	1.02969e+08	-0.625995
P19474	P19474	E3 ubiquitin-protein ligase TRIM21	TRIM21	20	18	21	19	17	21	54.169	212.62	44.2	42.5	49.3	45.3	42.7	49.3	815290000	815600000	782230000	877950000	608700000	759400000	0.259097	8.04373e+08	7.48683e+08	-0.10351
O14617	O14617	AP-3 complex subunit delta-1	AP3D1	14	12	14	13	11	13	130.16	119.05	18	16	19.2	16.9	14.9	16.9	228580000	210250000	186680000	197140000	161260000	215070000	0.216632	2.08503e+08	1.91157e+08	-0.125315
Q13247;Q08170	Q13247	Serine/arginine-rich splicing factor 6	SRSF6	5	5	5	5	5	4	39.586	31.18	14.5	14.5	14.5	14.5	14.5	12.5	751420000	626550000	749180000	586320000	671130000	696520000	0.168765	709050000	6.51323e+08	-0.122513
P22061	P22061	Protein-L-isoaspartate(D-aspartate) O-methyltransferase	PCMT1	7	6	6	8	8	8	24.636	98.611	48.5	32.6	45.4	52.4	55.1	52.4	537640000	425700000	438530000	447400000	519500000	587010000	0.199072	467290000	517970000	0.14855
Q6W2J9;Q5H9F3	Q6W2J9	BCL-6 corepressor	BCOR	6	6	6	5	1	4	192.19	27.81	5	5	5.1	3.1	0.4	2.8	110990000	133320000	106100000	88957000	0	95051000	0.0782322	1.16803e+08	61336000	-0.929275
P57678	P57678	Gem-associated protein 4	GEMIN4	5	4	4	3	4	4	120.04	30.877	7.8	7	8.2	3.4	6	8.5	92676000	70590000	45005000	79063000	65151000	70459000	0.444519	6.94237e+07	7.15577e+07	0.0436788
Q14966	Q14966	Zinc finger protein 638	ZNF638	18	16	17	14	12	15	220.62	77.317	11.9	10.2	11.1	9.5	8	9.7	325770000	346490000	361080000	334010000	366530000	346990000	0.375704	3.44447e+08	3.49177e+08	0.0196765
Q9H8Y5	Q9H8Y5	Ankyrin repeat and zinc finger domain-containing protein 1	ANKZF1	6	6	5	5	3	5	80.926	37.787	13.4	13.4	11.2	11.3	7.6	11.8	111730000	118590000	108740000	90607000	78824000	92148000	0.00362867	113020000	87193000	-0.374294
Q9UNE7	Q9UNE7	E3 ubiquitin-protein ligase CHIP	STUB1	1	0	2	2	2	1	34.856	34.226	3.3	0	8.3	8.9	7.3	4	0	0	0	130370000	153810000	0	0.0594078	0.001	9.47267e+07	36.4631
P35579	P35579	Myosin-9	MYH9	2	3	2	3	2	2	226.53	10.413	2.8	3.3	2.8	3.3	2.2	2.8	24598000	0	0	60466000	0	0	0.30596	8.19933e+06	2.01553e+07	1.29758
Q9P275	Q9P275	Ubiquitin carboxyl-terminal hydrolase 36	USP36	3	3	3	3	4	3	122.91	13.282	4.6	4.6	4.6	2.4	5.3	3.7	74431000	96697000	90844000	103890000	103850000	85623000	0.155336	87324000	9.77877e+07	0.163274
O43143	O43143	Pre-mRNA-splicing factor ATP-dependent RNA helicase DHX15	DHX15	34	33	33	31	31	33	90.932	307.84	50.3	47.5	48.6	45.2	40.9	51.9	1.9425e+09	1.8224e+09	1.8673e+09	1.6334e+09	1.6694e+09	1.7218e+09	0.00478258	1.8774e+09	1.67487e+09	-0.16469
Q9Y5Q9	Q9Y5Q9	General transcription factor 3C polypeptide 3	GTF3C3	7	8	8	6	3	7	101.27	45.864	11.5	14.6	14.6	10.9	3.8	12.3	110080000	114190000	110110000	69520000	82054000	65227000	0.000847611	111460000	72267000	-0.625117
P19338	P19338	Nucleolin	NCL	22	23	24	21	21	22	76.613	323.31	30.6	30.8	31.8	28.9	28.6	29.7	904320000	847080000	640910000	402850000	707370000	630340000	0.0741028	7.97437e+08	5.80187e+08	-0.458853
Q9BXY0	Q9BXY0	Protein MAK16 homolog	MAK16	3	3	4	3	2	2	35.368	53.266	17	15.7	20.7	17	12.3	9.3	101890000	81391000	122580000	73799000	88030000	0	0.0909982	1.01954e+08	53943000	-0.918406
P00558	P00558	Phosphoglycerate kinase 1	PGK1	1	2	3	2	2	2	44.614	13.267	4.1	6.5	10.8	8.4	8.4	8.4	0	0	77841000	75607000	106870000	78858000	0.0462357	25947000	8.71117e+07	1.7473
Q9Y265	Q9Y265	RuvB-like 1	RUVBL1	8	6	7	8	6	7	50.227	51.391	25.7	19.5	23.5	29.4	19.1	27.2	141820000	127680000	150710000	197780000	201850000	172380000	0.00567429	140070000	190670000	0.44493
Q15022	Q15022	Polycomb protein SUZ12	SUZ12	2	3	2	2	4	4	83.054	12.186	3	4.3	3	3	5.3	5.3	69968000	69095000	136100000	0	162230000	107180000	0.486318	91721000	8.98033e+07	-0.0304831
Q96E39	Q96E39	RNA binding motif protein, X-linked-like-1	RBMXL1	6	5	6	5	6	6	42.141	256.78	46.4	44.4	46.4	40.5	47.7	44.6	641680000	635080000	713060000	781690000	652690000	622680000	0.351733	6.63273e+08	6.85687e+08	0.0479459
O43809	O43809	Cleavage and polyadenylation specificity factor subunit 5	NUDT21	11	11	11	12	12	11	26.227	124.45	55.9	55.9	55.9	72.7	77.5	70	630560000	627700000	585060000	1.0646e+09	1087300000	1.0187e+09	2.98119e-05	614440000	1.05687e+09	0.782449
Q9NQT4	Q9NQT4	Exosome complex component RRP46	EXOSC5	4	4	4	3	3	2	25.249	65.719	31.1	31.1	31.1	21.3	21.3	16.2	306050000	339270000	403760000	238890000	287560000	0	0.0677505	3.49693e+08	1.75483e+08	-0.994756
P31939	P31939	Bifunctional purine biosynthesis protein PURH;Phosphoribosylaminoimidazolecarboxamide formyltransferase;IMP cyclohydrolase	ATIC	3	3	3	3	3	2	64.615	5.9286	5.7	5.7	5.7	5.7	5.7	3	79134000	75810000	64269000	58976000	49284000	72215000	0.0915217	73071000	6.01583e+07	-0.280534
Q8N3C0	Q8N3C0	Activating signal cointegrator 1 complex subunit 3	ASCC3	10	9	10	4	3	10	251.46	44.071	7.5	6	7.2	3.9	1.8	7.8	110900000	104890000	131190000	95337000	71768000	110730000	0.0856396	115660000	9.26117e+07	-0.320624
Q9HAU5	Q9HAU5	Regulator of nonsense transcripts 2	UPF2	4	4	4	5	4	4	147.81	13.855	3.8	3.8	3.8	4.8	3.5	3.8	68264000	73776000	71053000	59606000	45811000	55910000	0.00873646	71031000	5.37757e+07	-0.401495
O95819;Q8N4C8;Q9UKE5	O95819	Mitogen-activated protein kinase kinase kinase kinase 4	MAP4K4	5	5	5	4	2	3	142.1	19.566	4.7	4.7	4.7	3.7	1.5	2.5	985620000	872680000	529290000	788920000	2627700000	1.9534e+09	0.0736769	7.95863e+08	1.79001e+09	1.16937
P51116	P51116	Fragile X mental retardation syndrome-related protein 2	FXR2	8	9	7	5	5	7	74.222	156.39	25	29.9	20.8	19.2	18.1	20.8	367050000	307080000	350510000	293140000	270970000	310770000	0.0393822	3.41547e+08	2.91627e+08	-0.22796
O43172	O43172	U4/U6 small nuclear ribonucleoprotein Prp4	PRPF4	2	4	3	4	2	2	58.449	10.928	5.2	10.3	7.7	10.3	5.2	5.2	0	66809000	0	43203000	0	0	0.390731	2.22697e+07	14401000	-0.628911
Q5VTL8	Q5VTL8	Pre-mRNA-splicing factor 38B	PRPF38B	5	4	5	5	4	5	64.467	22.805	10.3	6.8	10.3	10.3	6.8	10.3	162320000	158360000	147990000	179000000	198620000	177760000	0.0112207	1.56223e+08	1.85127e+08	0.244903
Q8NI36	Q8NI36	WD repeat-containing protein 36	WDR36	21	21	20	17	18	19	105.32	172.6	30.7	31.3	28.4	25.7	25	28.7	566620000	570350000	613820000	418040000	510890000	469010000	0.00942547	5.83597e+08	465980000	-0.324704
P49327	P49327	Fatty acid synthase;[Acyl-carrier-protein] S-acetyltransferase;[Acyl-carrier-protein] S-malonyltransferase;3-oxoacyl-[acyl-carrier-protein] synthase;3-oxoacyl-[acyl-carrier-protein] reductase;3-hydroxyacyl-[acyl-carrier-protein] dehydratase;Enoyl-[acyl-carrier-protein] reductase;Oleoyl-[acyl-carrier-protein] hydrolase	FASN	6	11	8	11	9	10	273.42	61.166	3.9	7.6	5.5	7.7	5.8	6.5	75946000	79802000	60146000	91405000	89339000	89474000	0.0201099	7.19647e+07	9.00727e+07	0.323801
O15381	O15381	Nuclear valosin-containing protein-like	NVL	12	14	11	6	6	9	95.05	62.041	19.5	24.4	20.8	14.1	11.2	16	104180000	113390000	106990000	87733000	79694000	91903000	0.00423013	1.08187e+08	8.64433e+07	-0.323696
P60660;P14649	P60660	Myosin light polypeptide 6	MYL6	1	1	2	2	2	2	16.93	13.935	10.6	10.6	19.2	19.2	19.2	19.2	0	95352000	90706000	120810000	106550000	130500000	0.0730869	6.20193e+07	1.19287e+08	0.943643
Q7Z4W1	Q7Z4W1	L-xylulose reductase	DCXR	6	4	4	5	6	6	25.913	72.543	38.5	26.2	26.2	30.3	35.2	38.5	214900000	139660000	149520000	222970000	190100000	222540000	0.0834948	1.68027e+08	211870000	0.334489
Q14694	Q14694	Ubiquitin carboxyl-terminal hydrolase 10	USP10	13	13	16	14	14	15	87.133	156.99	23.2	23.4	32.5	28.4	28.4	31.1	311900000	301010000	299550000	384930000	398240000	328430000	0.018981	3.04153e+08	3.70533e+08	0.284805
O75608	O75608	Acyl-protein thioesterase 1	LYPLA1	1	1	1	6	3	7	24.669	63.571	6.1	6.1	6.1	41.3	22.2	49.1	0	0	0	1439600000	927300000	1211700000	0.000646534	0.001	1.19287e+09	40.1176
Q12789	Q12789	General transcription factor 3C polypeptide 1	GTF3C1	25	23	25	23	15	20	238.87	208.59	16.4	15.1	16	15.3	9.3	11.7	244680000	246410000	258810000	204100000	172710000	198360000	0.00269763	2.49967e+08	1.91723e+08	-0.38271
Q8TDD1	Q8TDD1	ATP-dependent RNA helicase DDX54	DDX54	23	26	26	23	23	26	98.594	323.31	37.1	37.9	41.2	37.5	31.9	39.7	768320000	774240000	840550000	461930000	472740000	567320000	0.000977782	794370000	5.00663e+08	-0.66597
Q92499	Q92499	ATP-dependent RNA helicase DDX1	DDX1	52	54	52	53	56	55	82.431	323.31	72.3	74.2	73.1	73.4	75.9	75	5489800000	6.2922e+09	5737100000	6.927e+09	6.0239e+09	6.7137e+09	0.0594505	5.8397e+09	6.55487e+09	0.166672
Q05519	Q05519	Serine/arginine-rich splicing factor 11	SRSF11	1	2	1	2	2	2	53.542	18.786	3.5	7.9	3.5	7.9	7.9	7.9	135710000	141230000	0	0	143960000	172420000	0.430646	9.23133e+07	105460000	0.192085
P30050	P30050	60S ribosomal protein L12	RPL12	9	9	9	9	9	9	17.818	247.06	69.1	69.1	69.1	69.1	69.1	69.1	7.7015e+09	7.2264e+09	7.2473e+09	5244000000	6.8296e+09	5209500000	0.0213899	7.39173e+09	5.76103e+09	-0.359585
Q5C9Z4	Q5C9Z4	Nucleolar MIF4G domain-containing protein 1	NOM1	5	7	8	7	4	7	96.256	54.381	6.5	9.5	13.3	10.7	5.7	10.7	278420000	261790000	220610000	172140000	184050000	204090000	0.0133959	2.53607e+08	186760000	-0.441407
P57088	P57088	Transmembrane protein 33	TMEM33	2	3	2	3	4	4	27.978	31.912	8.9	15.8	8.9	14.6	18.6	18.6	151620000	106450000	156530000	156280000	134300000	165540000	0.247278	138200000	152040000	0.137693
O00411	O00411	DNA-directed RNA polymerase, mitochondrial	POLRMT	16	17	17	16	10	13	138.62	107.18	17.6	19.8	21.1	19.4	15	14.9	144390000	148730000	150810000	166430000	160170000	161180000	0.0028565	1.47977e+08	1.62593e+08	0.135898
Q8N5C6	Q8N5C6	S1 RNA-binding domain-containing protein 1	SRBD1	17	14	15	12	11	13	111.77	103.82	25.5	22	23.3	18.9	17.2	20.5	176450000	155240000	170340000	125160000	124390000	131110000	0.00184655	1.67343e+08	1.26887e+08	-0.399271
Q7KZF4	Q7KZF4	Staphylococcal nuclease domain-containing protein 1	SND1	7	6	6	3	4	4	102	25.797	9.6	8.9	8.7	3.2	5.7	6.2	50401000	50292000	47269000	0	38121000	41529000	0.0816447	4.93207e+07	26550000	-0.89348
Q5SRE5	Q5SRE5	Nucleoporin NUP188 homolog	NUP188	5	5	4	5	4	3	196.04	24.65	5	5	3.9	5.8	4.2	3	235220000	174790000	178450000	257430000	204590000	161630000	0.373432	1.96153e+08	2.07883e+08	0.0837922
Q1KMD3	Q1KMD3	Heterogeneous nuclear ribonucleoprotein U-like protein 2	HNRNPUL2	33	33	36	33	35	36	85.104	323.31	41.9	41.9	43.6	40	43.6	43.6	2216800000	2238800000	2306500000	2495900000	2546900000	2345600000	0.0171787	2.25403e+09	2462800000	0.127791
P10155	P10155	60 kDa SS-A/Ro ribonucleoprotein	TROVE2	2	3	3	3	3	2	60.67	21.817	4.5	7.6	7.6	7.2	7.2	4.5	169780000	150910000	138130000	188080000	140270000	169320000	0.240331	152940000	165890000	0.117261
Q14807	Q14807	Kinesin-like protein KIF22	KIF22	9	9	11	11	9	12	73.261	105.51	21.1	20.8	25.9	25.9	20.5	27.5	140570000	134670000	110670000	181130000	199130000	185820000	0.0024045	1.28637e+08	1.88693e+08	0.552742
P10809	P10809	60 kDa heat shock protein, mitochondrial	HSPD1	10	9	9	12	10	10	61.054	94.049	27.4	25.3	25.3	30	24.1	23.2	188020000	129730000	113060000	165960000	117090000	145820000	0.490948	1.43603e+08	1.42957e+08	-0.00651134
Q15646	Q15646	2-5-oligoadenylate synthase-like protein	OASL	3	3	2	1	1	2	59.225	28.066	9.3	9.3	6.8	2.5	2.9	6.8	59826000	46350000	66137000	0	0	43695000	0.0261569	5.74377e+07	14565000	-1.97949
P40937	P40937	Replication factor C subunit 5	RFC5	4	6	3	5	4	5	38.496	22.723	19.7	28.2	10.6	22.6	18.5	22.6	92839000	89231000	108920000	87162000	74352000	99249000	0.171992	9.69967e+07	86921000	-0.15823
Q8IX01	Q8IX01	SURP and G-patch domain-containing protein 2	SUGP2	13	11	13	9	8	9	120.21	128.81	18.2	15.2	17	10.8	9.4	10.7	191510000	182420000	181980000	174970000	169040000	188090000	0.142271	1.85303e+08	1.77367e+08	-0.0631539
Q8TAQ2	Q8TAQ2	SWI/SNF complex subunit SMARCC2	SMARCC2	1	0	2	1	1	2	132.88	23.273	5	2.6	6.6	5	2.6	4.9	0	0	30566000	0	0	32733000	0.481864	1.01887e+07	10911000	0.0988181
Q92922	Q92922	SWI/SNF complex subunit SMARCC1	SMARCC1	6	4	5	6	2	4	122.87	118.35	6.7	4.5	5.3	6.7	2.7	4.8	63013000	79483000	68554000	81215000	51202000	78755000	0.498584	70350000	7.03907e+07	0.000833726
Q5SSJ5	Q5SSJ5	Heterochromatin protein 1-binding protein 3	HP1BP3	16	16	15	12	14	14	61.206	85.801	33.3	31.6	31.6	24.8	28.4	28.4	947160000	781570000	888080000	691440000	805770000	651180000	0.0401337	872270000	716130000	-0.284553
Q9ULW0	Q9ULW0	Targeting protein for Xklp2	TPX2	13	11	12	12	12	13	85.652	82.263	24.2	23	24	24	25	24.5	174540000	209280000	222730000	199400000	163220000	177510000	0.140727	2.02183e+08	1.80043e+08	-0.16732
P12755	P12755	Ski oncogene	SKI	2	1	1	2	2	2	80.004	10.517	4.3	1.6	3.7	5.4	5.4	5.4	51294000	0	0	0	0	0	0.18695	17098000	0.001	-33.9931
O95470	O95470	Sphingosine-1-phosphate lyase 1	SGPL1	1	2	3	1	1	2	63.523	10.42	3.5	6.2	7.4	3.5	3.5	6.2	0	46814000	49663000	0	0	52373000	0.284702	32159000	1.74577e+07	-0.881362
Q7Z5J4	Q7Z5J4	Retinoic acid-induced protein 1	RAI1	7	8	7	3	3	4	203.35	28.722	5.9	7.2	6.5	3.8	1.8	4.8	87942000	70661000	72555000	55333000	55750000	53223000	0.00785795	7.70527e+07	5.47687e+07	-0.492494
Q9UMS4	Q9UMS4	Pre-mRNA-processing factor 19	PRPF19	15	16	15	15	15	16	55.18	323.31	44.8	44.8	44.6	42.7	42.7	44.8	2272000000	2.0919e+09	2204100000	2.0915e+09	2188800000	1.9268e+09	0.132205	2.18933e+09	2.06903e+09	-0.0815347
P40227	P40227	T-complex protein 1 subunit zeta	CCT6A	5	6	4	7	6	7	58.024	31.211	13.7	15.1	12.1	19	15.8	19	72097000	94741000	52565000	114940000	82259000	125200000	0.0628402	7.31343e+07	1.07466e+08	0.555264
O43663	O43663	Protein regulator of cytokinesis 1	PRC1	8	8	8	7	7	8	71.606	73.96	23.5	21.3	21.8	20.6	14.2	20.8	201720000	187020000	207910000	242120000	222310000	265400000	0.0165787	1.98883e+08	2.43277e+08	0.290676
Q15020	Q15020	Squamous cell carcinoma antigen recognized by T-cells 3	SART3	8	6	8	8	5	7	109.93	83.502	13.2	10.9	9.9	11.7	6.2	8.6	104460000	148890000	103780000	144560000	145110000	195820000	0.0657491	1.19043e+08	161830000	0.442992
Q9Y5X1	Q9Y5X1	Sorting nexin-9	SNX9	12	9	9	9	11	11	66.591	149.35	28.6	17.1	23.4	17.5	21.5	28.6	171990000	164260000	171510000	219530000	205810000	231500000	0.00158	1.69253e+08	2.18947e+08	0.371395
P62333	P62333	26S protease regulatory subunit 10B	PSMC6	2	1	1	1	2	2	44.172	10.024	7.5	3.6	3.6	3.6	7.5	7.5	0	0	0	0	82598000	124930000	0.0661983	0.001	69176000	36.0096
Q9BVJ6;Q5TAP6	Q9BVJ6	U3 small nucleolar RNA-associated protein 14 homolog A	UTP14A	34	33	33	32	33	31	87.977	323.31	55.5	53.6	53.6	49	53.8	48.8	1203200000	1209100000	1294800000	1287300000	1364000000	1196200000	0.228198	1235700000	1282500000	0.0536303
Q92552	Q92552	28S ribosomal protein S27, mitochondrial	MRPS27	10	8	8	9	8	7	47.611	106.21	35.5	30.9	30.9	33.8	28.7	25.8	266220000	252230000	241450000	220490000	223980000	246930000	0.0528479	253300000	2.30467e+08	-0.136289
O60716	O60716	Catenin delta-1	CTNND1	13	8	12	5	5	8	108.17	119.86	20.7	13	17.7	7.4	8.4	15.3	151070000	142510000	137980000	202740000	129700000	115170000	0.427265	1.43853e+08	1.49203e+08	0.0526811
Q8NE71	Q8NE71	ATP-binding cassette sub-family F member 1	ABCF1	15	14	14	16	12	14	95.925	179.73	33	31.4	31.4	32.8	22.4	28.9	413780000	388090000	489520000	355860000	385350000	429770000	0.171012	4.30463e+08	3.90327e+08	-0.141208
P26640	P26640	Valine--tRNA ligase	VARS	3	3	1	2	3	3	140.47	32.19	4.1	4.1	0.8	3.3	3.3	4.6	29084000	30267000	0	40808000	39548000	48449000	0.0437323	1.97837e+07	42935000	1.11784
Q5JTH9	Q5JTH9	RRP12-like protein	RRP12	43	41	42	40	37	38	143.7	323.31	44.8	42.3	43.3	41.6	39.2	41	1294700000	1292100000	1228700000	1234400000	1141000000	1323900000	0.267189	1.27183e+09	1233100000	-0.0446198
Q9BVQ7	Q9BVQ7	Spermatogenesis-associated protein 5-like protein 1	SPATA5L1	6	5	6	4	4	4	80.709	55.153	11.8	8.8	11.8	6.9	7.8	7.8	110350000	93388000	107040000	75423000	48474000	88858000	0.0326283	1.03593e+08	7.09183e+07	-0.546691
Q9UII4	Q9UII4	E3 ISG15--protein ligase HERC5	HERC5	14	14	14	13	12	14	116.85	113.8	18.3	18.4	18.3	17	15.9	18.3	190120000	215390000	210310000	177550000	131210000	166300000	0.0211456	2.05273e+08	1.58353e+08	-0.374399
Q6P158;Q7Z478	Q6P158	Putative ATP-dependent RNA helicase DHX57	DHX57	23	26	23	20	17	24	155.6	152.32	25.8	29.3	22.9	18.3	16.7	26.2	478850000	388950000	405990000	293720000	264600000	318480000	0.00696243	4.24597e+08	2.92267e+08	-0.538808
O43824	O43824	Putative GTP-binding protein 6	GTPBP6	2	2	2	2	2	2	56.897	6.9221	4.5	4.7	4.7	4.5	4.5	4.7	913710000	0	833270000	747780000	807630000	0	0.439082	5.82327e+08	518470000	-0.167568
P04843	P04843	Dolichyl-diphosphooligosaccharide--protein glycosyltransferase subunit 1	RPN1	9	7	8	8	7	8	68.569	44.139	18.8	13	17.1	16	14	16	144230000	176970000	144920000	205460000	243280000	225340000	0.00535822	1.55373e+08	2.24693e+08	0.532218
Q13573	Q13573	SNW domain-containing protein 1	SNW1	11	11	11	9	8	9	61.494	90.566	31.2	31.2	31.2	26.5	25.9	24.1	217050000	174860000	170950000	185690000	199350000	212110000	0.264634	187620000	199050000	0.0853172
P68371	P68371	Tubulin beta-4B chain	TUBB4B	23	24	24	23	23	24	49.83	323.31	74.2	74.4	74.4	70.3	68.3	74.4	7.3919e+09	7.8801e+09	7.5522e+09	7.6831e+09	7.7061e+09	6.9464e+09	0.30091	7.60807e+09	7.4452e+09	-0.0312193
P04350	P04350	Tubulin beta-4A chain	TUBB4A	2	2	1	0	0	1	49.585	323.31	66.4	66.4	62.6	59	52.9	62.8	49023000	35879000	0	0	0	0	0.0627807	2.83007e+07	0.001	-34.7201
P62249	P62249	40S ribosomal protein S16	RPS16	12	11	10	12	12	12	16.445	67.716	61.6	60.3	54.8	61.6	57.5	61.6	4606200000	4919100000	4568200000	4996000000	5150500000	4614000000	0.158252	4.69783e+09	4.92017e+09	0.0667117
P50914	P50914	60S ribosomal protein L14	RPL14	7	7	6	6	7	6	23.432	65.571	33.5	33.5	28.4	28.4	33.5	28.4	6.908e+09	6.6016e+09	7.4348e+09	5118300000	6.3635e+09	5514100000	0.0202244	6.98147e+09	5.6653e+09	-0.301378
Q9H6F5	Q9H6F5	Coiled-coil domain-containing protein 86	CCDC86	7	5	7	5	3	4	40.235	50.174	23.9	18.9	23.6	14.4	14.2	16.7	280980000	244250000	285540000	143980000	198540000	180760000	0.00491398	2.70257e+08	1.74427e+08	-0.63171
Q92974	Q92974	Rho guanine nucleotide exchange factor 2	ARHGEF2	8	8	8	11	6	9	111.54	91.463	10.9	11.5	12.3	15.8	9.2	12.8	177770000	139430000	134550000	115780000	89697000	99574000	0.0176465	1.50583e+08	1.01684e+08	-0.566474
P08237;Q01813	P08237	ATP-dependent 6-phosphofructokinase, muscle type	PFKM	3	2	3	3	2	2	85.182	9.7306	5	4.2	6.2	6.2	3.1	4.2	55140000	0	0	0	88622000	65602000	0.182104	18380000	51408000	1.48386
Q92522	Q92522	Histone H1x	H1FX	5	5	5	4	5	6	22.487	36.718	31	23	31	22.5	23	31.5	1287600000	1336600000	1124300000	1303700000	1.5401e+09	1138000000	0.29528	1249500000	1.32727e+09	0.0871074
P43243	P43243	Matrin-3	MATR3	26	28	25	27	27	28	94.622	323.31	36.7	40.3	36.6	38.3	38.3	39.3	1448100000	1409300000	1276600000	1441400000	1.8649e+09	1.5892e+09	0.0661101	1378000000	1.63183e+09	0.243918
Q15386	Q15386	Ubiquitin-protein ligase E3C	UBE3C	5	5	6	4	2	4	123.92	15.516	5.7	5.7	7.5	4.6	2.3	5.7	69395000	73587000	82689000	55427000	60756000	53609000	0.00704195	7.52237e+07	5.65973e+07	-0.410453
Q16531	Q16531	DNA damage-binding protein 1	DDB1	9	8	8	7	3	6	126.97	20.501	8.2	7.4	7.4	6.1	2.5	5.7	130300000	107140000	87240000	128910000	129970000	89624000	0.342513	1.08227e+08	116168000	0.102157
Q9Y3C1	Q9Y3C1	Nucleolar protein 16	NOP16	9	8	10	9	8	9	21.188	83.297	51.7	47.2	52.2	51.7	41.6	51.7	839370000	835480000	780870000	533360000	556930000	656860000	0.00252345	8.18573e+08	5.82383e+08	-0.491143
Q16778;P33778;P23527;P06899;Q6DRA6;Q6DN03	Q16778;P33778;P23527;P06899	Histone H2B type 2-E;Histone H2B type 1-B;Histone H2B type 1-O;Histone H2B type 1-J	HIST2H2BE;HIST1H2BB;HIST1H2BO;HIST1H2BJ	9	9	9	9	9	9	13.92	87.897	58.7	58.7	58.7	58.7	58.7	58.7	44756000000	36343000000	39957000000	27447000000	32094000000	29045000000	0.00894677	40352000000	2.95287e+10	-0.450524
Q99879;Q99877;Q93079;Q5QNW6;P62807;P58876;O60814;Q99880;P57053;Q96A08	Q99879;Q99877;Q93079;Q5QNW6;P62807;P58876;O60814;Q99880;P57053	Histone H2B type 1-M;Histone H2B type 1-N;Histone H2B type 1-H;Histone H2B type 2-F;Histone H2B type 1-C/E/F/G/I;Histone H2B type 1-D;Histone H2B type 1-K;Histone H2B type 1-L;Histone H2B type F-S	HIST1H2BM;HIST1H2BN;HIST1H2BH;HIST2H2BF;HIST1H2BC;HIST1H2BD;HIST1H2BK;HIST1H2BL;H2BFS	2	2	2	2	2	2	13.989	87.568	58.7	58.7	58.7	58.7	58.7	58.7	4815900000	4717200000	4.1341e+09	3.9705e+09	4.1362e+09	3.3518e+09	0.0413489	4.55573e+09	3.8195e+09	-0.2543
Q9Y383;Q9NQ29	Q9Y383	Putative RNA-binding protein Luc7-like 2	LUC7L2	9	7	7	8	9	8	46.513	56.682	26.5	21.9	24	26	30.4	26.3	188320000	210090000	229570000	434130000	570530000	423120000	0.00274615	2.09327e+08	4.75927e+08	1.18498
P98179	P98179	RNA-binding protein 3	RBM3	7	6	6	7	5	7	17.17	128.16	55.4	55.4	55.4	55.4	55.4	55.4	3.0537e+09	4.0054e+09	3.3842e+09	4442100000	4331300000	4313900000	0.0176435	3.4811e+09	4.36243e+09	0.32559
Q9UPQ9	Q9UPQ9	Trinucleotide repeat-containing gene 6B protein	TNRC6B	11	14	14	11	11	12	194	145.2	12.7	15.9	15.2	12.4	11.8	12.8	230560000	229330000	216450000	215320000	231990000	268110000	0.233462	2.25447e+08	2.38473e+08	0.0810418
P26368	P26368	Splicing factor U2AF 65 kDa subunit	U2AF2	13	13	14	17	15	17	53.5	323.31	40.4	42.7	42.1	52.6	49.5	49.7	531510000	465290000	554670000	1099200000	739970000	873330000	0.0116195	5.17157e+08	9.04167e+08	0.805987
Q13206	Q13206	Probable ATP-dependent RNA helicase DDX10	DDX10	16	17	17	10	15	13	100.89	176.65	22.7	25.7	25.4	12.9	21.3	20.1	324860000	275640000	366030000	228200000	257000000	262650000	0.0305698	3.22177e+08	2.49283e+08	-0.370066
Q9NRW3	Q9NRW3	DNA dC->dU-editing enzyme APOBEC-3C	APOBEC3C	4	5	5	3	3	4	22.826	23.582	30	38.4	38.4	22.1	23.2	28.9	668760000	435930000	503370000	346200000	306840000	336870000	0.0212772	536020000	329970000	-0.699952
P22087	P22087	rRNA 2-O-methyltransferase fibrillarin	FBL	16	16	16	17	16	16	33.784	262.69	60.4	60.4	60.4	63.6	57.3	60.4	2630100000	2287100000	2366700000	2.0719e+09	2322200000	2227800000	0.0783451	2.42797e+09	2.2073e+09	-0.137466
O43823	O43823	A-kinase anchor protein 8	AKAP8	17	18	20	20	18	18	76.107	300.52	33.5	33.7	36.3	36.6	35.1	34.4	831720000	847010000	789290000	684660000	830760000	770880000	0.128193	8.22673e+08	762100000	-0.110339
Q9BQ75	Q9BQ75	Protein CMSS1	CMSS1	10	9	9	9	10	10	31.884	103.79	39.8	36.9	37.3	36.6	39.8	39.8	776310000	747430000	743800000	619440000	696320000	662750000	0.00855121	7.55847e+08	6.59503e+08	-0.196714
Q06787	Q06787	Fragile X mental retardation protein 1	FMR1	14	12	13	9	12	11	71.174	115.33	29.7	25.8	30.2	18.8	29	24.4	506700000	536440000	586000000	406750000	415090000	458040000	0.00713742	5.43047e+08	4.26627e+08	-0.348102
Q14247	Q14247	Src substrate cortactin	CTTN	22	23	21	19	21	19	61.585	192.77	47.6	46.2	42.4	43.8	41.3	44.2	1379500000	1269300000	1282400000	1368500000	1.6231e+09	1.4967e+09	0.0422019	1310400000	1.4961e+09	0.191199
P61254	P61254	60S ribosomal protein L26	RPL26	12	12	11	12	11	11	17.258	115.59	50.3	50.3	49.7	50.3	49.7	49	5708800000	5723400000	6.1588e+09	4399100000	5666600000	5107700000	0.0555728	5.86367e+09	5057800000	-0.213293
P55060	P55060	Exportin-2	CSE1L	6	7	7	8	6	8	110.42	46.485	8.9	11.2	11.2	11.6	7.9	12	119300000	93367000	68884000	95336000	62186000	100960000	0.352662	9.38503e+07	8.61607e+07	-0.123332
Q9UHB9	Q9UHB9	Signal recognition particle subunit SRP68	SRP68	12	13	11	14	12	14	70.729	123.34	25	25.8	23	27.4	29	27.9	236500000	254230000	234120000	332700000	386120000	369230000	0.00102596	2.41617e+08	3.62683e+08	0.58599
Q09161	Q09161	Nuclear cap-binding protein subunit 1	NCBP1	14	14	11	13	7	12	91.838	144.85	25.6	26.1	20.8	23	12.5	20.3	134220000	126260000	121080000	179870000	146130000	160140000	0.0147156	1.27187e+08	1.62047e+08	0.349462
Q13595	Q13595	Transformer-2 protein homolog alpha	TRA2A	2	2	2	2	1	2	32.688	18.97	8.2	8.2	8.2	8.2	5	8.2	218810000	242680000	206260000	195020000	0	213770000	0.140077	2.22583e+08	1.36263e+08	-0.707948
Q99700	Q99700	Ataxin-2	ATXN2	3	3	3	3	2	3	140.28	29.28	3.7	3.7	3.7	3.7	2.5	3.7	153140000	158010000	179850000	122520000	155200000	150160000	0.0912698	1.63667e+08	1.42627e+08	-0.198517
Q9Y4P3	Q9Y4P3	Transducin beta-like protein 2	TBL2	4	2	3	2	1	3	49.797	26.95	9.4	5.6	6.7	5.6	2.9	7.4	142080000	143730000	121670000	181050000	0	147770000	0.332248	1.35827e+08	1.09607e+08	-0.309431
Q8IXT5	Q8IXT5	RNA-binding protein 12B	RBM12B	4	4	4	2	3	4	118.1	11.723	8.5	8.5	7.8	2.8	3.7	8.5	95870000	93738000	95756000	84971000	76940000	88379000	0.0139161	9.51213e+07	83430000	-0.189203
O60264	O60264	SWI/SNF-related matrix-associated actin-dependent regulator of chromatin subfamily A member 5	SMARCA5	33	30	35	29	25	30	121.9	262.41	35	32.1	35.8	29.4	25.6	30.9	630260000	616050000	664890000	407970000	422140000	429130000	8.06066e-05	6.37067e+08	4.19747e+08	-0.601925
Q8IZH2	Q8IZH2	5-3 exoribonuclease 1	XRN1	9	11	11	7	7	9	194.1	38.313	7.8	9.6	9.6	5	5.9	7.3	60829000	75250000	55801000	80072000	82062000	77008000	0.0293745	63960000	79714000	0.317663
P31277	P31277	Homeobox protein Hox-D11	HOXD11	2	2	2	2	1	2	35.197	20.393	11.2	11.2	11.2	11.2	8.3	11.2	155460000	164360000	156320000	172440000	0	129400000	0.162794	1.58713e+08	1.00613e+08	-0.657602
Q9UGU5	Q9UGU5	HMG domain-containing protein 4	HMGXB4	1	1	1	2	1	2	65.711	4.9476	2.8	2.8	2.8	7.2	2.8	7.2	0	0	0	56264000	0	52130000	0.0583474	0.001	3.61313e+07	35.0725
Q9Y5B9	Q9Y5B9	FACT complex subunit SPT16	SUPT16H	6	6	6	6	6	6	119.91	33.245	8.9	8.9	8.9	8.9	8.9	8.9	193020000	129110000	173110000	105190000	149990000	118520000	0.0770558	165080000	1.24567e+08	-0.406247
P25705	P25705	ATP synthase subunit alpha, mitochondrial	ATP5A1	15	15	15	18	18	19	59.75	244.84	32.7	32.9	32.5	38.9	40	42.7	294900000	325510000	284170000	546150000	524780000	517700000	5.53282e-05	3.01527e+08	5.29543e+08	0.812463
Q9BYJ9	Q9BYJ9	YTH domain-containing family protein 1	YTHDF1	3	4	4	5	4	4	60.873	32.516	13.4	15.9	15.9	12.3	15.9	9.5	123820000	118970000	118920000	97827000	130600000	126870000	0.424204	120570000	1.18432e+08	-0.025808
Q9Y5A9	Q9Y5A9	YTH domain-containing family protein 2	YTHDF2	8	8	8	7	7	8	62.333	176.38	16.1	16.1	16.1	14.3	14.3	16.9	357590000	323100000	406460000	316600000	330860000	340770000	0.130256	3.62383e+08	329410000	-0.137632
O95363	O95363	Phenylalanine--tRNA ligase, mitochondrial	FARS2	3	3	3	2	1	2	52.356	17.244	12.6	12.6	12.6	10.2	2.7	10.2	41392000	47176000	39151000	42982000	0	56950000	0.310403	42573000	3.33107e+07	-0.353955
Q07020	Q07020	60S ribosomal protein L18	RPL18	9	9	9	9	9	9	21.634	236.56	43.1	43.1	43.1	43.1	43.1	43.1	19375000000	18099000000	18204000000	12228000000	17482000000	13033000000	0.031316	1.85593e+10	1.42477e+10	-0.381419
A1KXE4	A1KXE4	Myelin-associated neurite-outgrowth inhibitor	FAM168B	4	4	4	4	4	4	20.324	30.808	52.3	52.3	52.3	52.3	52.3	52.3	841870000	639130000	665140000	412080000	453930000	591960000	0.0259569	715380000	485990000	-0.557783
P14618;P30613	P14618	Pyruvate kinase PKM	PKM	10	10	10	12	9	11	57.936	70.896	23.2	23.2	25.8	27.7	19.8	25.6	248910000	296890000	249590000	316020000	323910000	255690000	0.140014	265130000	298540000	0.171224
Q92841	Q92841	Probable ATP-dependent RNA helicase DDX17	DDX17	31	32	31	33	31	33	80.272	323.31	56.8	57.3	56.8	57.3	51.9	57.3	4.0369e+09	3.8906e+09	3.7807e+09	4.1853e+09	4730600000	4.04e+09	0.0677551	3.90273e+09	4.31863e+09	0.14609
O00743	O00743	Serine/threonine-protein phosphatase 6 catalytic subunit;Serine/threonine-protein phosphatase 6 catalytic subunit, N-terminally processed	PPP6C	4	3	3	3	2	3	35.144	21.537	23.6	17.4	19.3	17.4	13.1	17.4	62733000	121240000	96286000	81721000	69599000	121570000	0.460223	9.34197e+07	9.09633e+07	-0.0384412
Q96SK2	Q96SK2	Transmembrane protein 209	TMEM209	1	1	1	2	1	2	62.921	17.132	4.6	4.6	4.6	8.7	4.6	8.7	0	0	0	23482000	0	0	0.18695	0.001	7.82733e+06	32.8659
Q9GZL7	Q9GZL7	Ribosome biogenesis protein WDR12	WDR12	11	10	12	9	7	8	47.707	128.24	37.6	35.5	37.8	28.8	26	26.7	379700000	367650000	482420000	316600000	225640000	318830000	0.0306504	4.09923e+08	2.87023e+08	-0.514186
P78406	P78406	mRNA export factor	RAE1	5	5	3	4	1	5	40.968	54.544	20.4	20.4	11.4	14.9	3.5	18.5	105630000	94291000	127290000	91033000	0	96908000	0.115116	1.0907e+08	62647000	-0.799941
Q5T6F2	Q5T6F2	Ubiquitin-associated protein 2	UBAP2	8	7	7	8	6	7	117.11	62.225	14	11.8	11.8	14	10.8	10.3	161010000	152300000	118570000	150400000	220690000	154090000	0.15086	143960000	175060000	0.282181
P30536	P30536	Translocator protein	TSPO	2	1	1	2	2	2	18.828	12.205	18.3	4.7	4.7	18.3	18.3	18.3	115050000	0	0	148290000	125130000	127070000	0.0357635	38350000	1.33497e+08	1.79951
Q8IYB3	Q8IYB3	Serine/arginine repetitive matrix protein 1	SRRM1	16	14	14	10	10	13	102.33	323.31	24.8	24	22.7	18.8	17.1	21.6	1127500000	923220000	1092300000	806230000	947290000	804510000	0.0343348	1.04767e+09	8.52677e+08	-0.297118
P61313	P61313	60S ribosomal protein L15	RPL15	16	14	15	16	12	16	24.146	211.3	57.8	54.4	54.4	57.8	54.4	57.8	10620000000	10238000000	8635700000	7.7042e+09	8944200000	8.5741e+09	0.0577708	9.83123e+09	8.4075e+09	-0.225696
Q9Y676	Q9Y676	28S ribosomal protein S18b, mitochondrial	MRPS18B	6	7	7	5	5	6	29.395	71.672	41.1	45	45	33.7	38.4	37.6	485960000	469690000	477950000	383100000	268500000	364260000	0.00883946	4.77867e+08	338620000	-0.496941
O75179	O75179	Ankyrin repeat domain-containing protein 17	ANKRD17	4	3	3	5	0	4	274.25	33.507	2.1	1.7	1.7	3.3	0	2	0	0	0	79994000	0	78631000	0.0580729	0.001	52875000	35.6219
Q9HC36	Q9HC36	rRNA methyltransferase 3, mitochondrial	RNMTL1	7	8	8	8	7	8	47.019	81.915	23.6	26	26.4	26	23.3	26	183280000	106930000	171780000	212280000	278140000	304270000	0.0188377	1.53997e+08	2.64897e+08	0.782531
P78347;Q86UP8;Q6EKJ0	P78347	General transcription factor II-I	GTF2I	13	14	15	15	15	14	112.42	160.65	21.7	22.7	23.6	22.9	22.7	20.7	260010000	178810000	243710000	310160000	281420000	279750000	0.0389278	227510000	2.90443e+08	0.352327
Q9ULX3	Q9ULX3	RNA-binding protein NOB1	NOB1	7	8	8	8	5	8	46.674	102.18	29.1	29.4	29.4	27.4	18	27.4	606500000	451560000	504180000	375390000	378640000	344080000	0.0148893	5.20747e+08	3.66037e+08	-0.508594
Q9NTW7	Q9NTW7	Zinc finger protein 64 homolog, isoforms 3 and 4	ZFP64	3	2	2	3	3	2	72.216	9.6764	6.4	3.3	3.3	6.4	6.4	3.3	0	367630000	323990000	251070000	340480000	444760000	0.211318	230540000	3.45437e+08	0.583404
Q9P287	Q9P287	BRCA2 and CDKN1A-interacting protein	BCCIP	1	2	2	3	2	2	35.979	7.6332	5.1	7.6	7.6	15	12.4	9.9	0	0	0	0	0	36491000	0.18695	0.001	1.21637e+07	33.5019
P47914	P47914	60S ribosomal protein L29	RPL29	3	3	3	2	3	2	17.752	10.818	20.8	20.8	20.8	14.5	20.8	14.5	13818000000	15172000000	15726000000	9496700000	11242000000	10526000000	0.00206558	1.49053e+10	1.04216e+10	-0.516256
P26599;O95758	P26599	Polypyrimidine tract-binding protein 1	PTBP1	21	21	21	20	19	20	59.632	323.31	63.4	63.4	63.4	62.1	56.9	58.3	605230000	650460000	618970000	901710000	834190000	1091800000	0.00768338	6.24887e+08	9.42567e+08	0.593
P46013	P46013	Antigen KI-67	MKI67	11	12	14	8	9	13	358.69	62.469	5.6	6.2	6.8	3.9	4.7	6.6	91401000	98956000	98583000	83219000	104150000	102950000	0.476137	9.63133e+07	96773000	0.00686905
P49750	P49750	YLP motif-containing protein 1	YLPM1	23	28	27	26	28	29	241.64	284.15	17.1	18.9	19.2	17.8	19.6	20.2	568230000	564380000	538840000	503210000	561330000	549540000	0.196482	557150000	5.38027e+08	-0.0503881
P46782	P46782	40S ribosomal protein S5;40S ribosomal protein S5, N-terminally processed	RPS5	10	10	9	11	12	11	22.876	202.36	53.9	53.9	44.1	58.3	58.8	58.3	4.1576e+09	3.2283e+09	3.9508e+09	3.4824e+09	3.6115e+09	3.7525e+09	0.302947	3.7789e+09	3.61547e+09	-0.0637845
Q12905	Q12905	Interleukin enhancer-binding factor 2	ILF2	25	23	25	28	29	28	43.062	323.31	82.3	69.5	76.9	79	84.6	82.8	7.4689e+09	7.8295e+09	7.5815e+09	8.5899e+09	8.3325e+09	8.2476e+09	0.00336263	7.62663e+09	8.39e+09	0.137624
O00139;Q8N4N8	O00139	Kinesin-like protein KIF2A	KIF2A	11	11	11	7	7	11	79.954	100.92	20.4	18.3	20.4	12.6	12.9	20.3	163560000	149600000	168330000	153190000	128250000	135000000	0.0403891	1.60497e+08	1.38813e+08	-0.209397
Q92759	Q92759	General transcription factor IIH subunit 4	GTF2H4	7	7	6	7	6	6	52.186	40.996	23.6	23.6	18.4	23.6	21.9	20.8	213780000	202730000	199920000	232490000	244680000	231870000	0.0032655	2.05477e+08	2.36347e+08	0.20193
Q9P031	Q9P031	Thyroid transcription factor 1-associated protein 26	CCDC59	2	1	1	2	2	1	28.669	5.3169	7.9	4.6	4.6	7.9	7.9	3.3	92322000	0	0	71451000	92938000	0	0.297574	30774000	5.47963e+07	0.832367
Q8NCA5	Q8NCA5	Protein FAM98A	FAM98A	18	18	18	19	20	18	55.272	323.31	47.9	47.9	47.9	49.2	49.4	47.9	4312000000	4.1195e+09	4.1339e+09	3.914e+09	2.9584e+09	4.1068e+09	0.108133	4.18847e+09	3.65973e+09	-0.194684
Q9BYK8	Q9BYK8	Helicase with zinc finger domain 2	HELZ2	7	7	7	4	4	5	294.65	35.287	4.1	4.8	4.8	2.8	2.8	3	84507000	72237000	75518000	61299000	49919000	60690000	0.00904485	7.74207e+07	5.73027e+07	-0.434116
Q8IXK0;Q8NDX5	Q8IXK0	Polyhomeotic-like protein 2	PHC2	5	5	5	4	2	3	90.712	16.032	7.2	7.2	7.2	6.2	2.8	4.3	100550000	119580000	113760000	81960000	85643000	75417000	0.0044802	1.11297e+08	8.10067e+07	-0.458298
Q14980	Q14980	Nuclear mitotic apparatus protein 1	NUMA1	25	23	25	17	18	20	238.26	293.82	19.4	17.3	19	12.5	13.7	14.5	203660000	175950000	167580000	127570000	141640000	137890000	0.00809266	1.82397e+08	135700000	-0.426659
P38646	P38646	Stress-70 protein, mitochondrial	HSPA9	13	13	13	12	13	13	73.68	176.44	31.5	31.5	31.5	23.3	26.1	32.7	278720000	262170000	246770000	375440000	305020000	328800000	0.0155153	2.62553e+08	336420000	0.357653
Q12849	Q12849	G-rich sequence factor 1	GRSF1	6	6	6	2	5	6	53.126	83.12	24.8	24.8	24.8	9	21.2	24.8	313810000	337840000	434230000	242760000	199350000	297940000	0.0342541	361960000	2.46683e+08	-0.55317
Q92567	Q92567	Protein FAM168A	FAM168A	5	5	5	5	4	5	26.184	62.593	37.3	37.3	37.3	37.3	25.8	37.3	1.7283e+09	1.6024e+09	1448000000	1123000000	1369500000	1307600000	0.0205436	1.5929e+09	1266700000	-0.330581
O60684	O60684	Importin subunit alpha-7	KPNA6	3	4	3	4	5	7	60.029	125.84	10.4	22.4	11.4	22	28.5	32.5	133970000	76913000	108480000	208040000	103230000	135910000	0.145701	1.06454e+08	149060000	0.485658
P52294	P52294	Importin subunit alpha-5;Importin subunit alpha-5, N-terminally processed	KPNA1	8	10	8	7	11	11	60.221	190.66	32.5	35.3	29.4	24.9	33.1	38.5	283560000	220220000	249840000	284850000	227460000	325760000	0.226356	2.51207e+08	2.79357e+08	0.153233
Q6PI26	Q6PI26	Protein SHQ1 homolog	SHQ1	2	2	1	1	1	2	65.124	14.901	7.8	7.8	3.5	4.3	3.5	7.8	54544000	28717000	0	0	0	19367000	0.13955	2.77537e+07	6.45567e+06	-2.10404
P62917	P62917	60S ribosomal protein L8	RPL8	17	16	15	16	15	16	28.024	323.31	64.6	64.6	61.9	61.9	60.7	61.9	9439100000	10243000000	8.5015e+09	9291900000	9419600000	8.1729e+09	0.26797	9.39453e+09	8.96147e+09	-0.0680866
O75940	O75940	Survival of motor neuron-related-splicing factor 30	SMNDC1	4	6	5	5	6	5	26.711	109.21	34	43.3	38.2	38.2	43.3	38.2	171760000	215980000	160510000	199100000	207750000	232210000	0.0988629	182750000	213020000	0.221117
O43159	O43159	Ribosomal RNA-processing protein 8	RRP8	10	10	9	9	10	9	50.714	131.69	34.4	34.4	30.3	27.2	30.3	27.2	453210000	397100000	425380000	301270000	379900000	295860000	0.0172837	425230000	3.25677e+08	-0.384803
Q9NUL7	Q9NUL7	Probable ATP-dependent RNA helicase DDX28	DDX28	4	5	6	4	4	4	59.58	21.402	12	13.1	17.6	12	12	12	631130000	345390000	375190000	238960000	214260000	185410000	0.0305463	450570000	2.12877e+08	-1.08173
P61964;Q86VZ2	P61964	WD repeat-containing protein 5	WDR5	8	7	8	7	7	7	36.588	42.758	33.8	30.2	35.9	30.2	30.2	30.2	364490000	330440000	341650000	251860000	349440000	279840000	0.0833233	3.45527e+08	2.93713e+08	-0.234388
Q9UKV8;Q9UL18	Q9UKV8	Protein argonaute-2	AGO2	18	18	18	18	17	19	97.207	175.43	31.1	31.9	31.2	32.6	30.6	33.1	144130000	160040000	167940000	184050000	167730000	188850000	0.0368126	157370000	180210000	0.195519
P61978	P61978	Heterogeneous nuclear ribonucleoprotein K	HNRNPK	24	26	24	27	25	26	50.976	323.31	59	64.6	62.9	66.3	59.4	64.6	3.5847e+09	3.2932e+09	3.1635e+09	4542700000	5182700000	4843000000	0.00124218	3.34713e+09	4.85613e+09	0.536882
Q9BQ67	Q9BQ67	Glutamate-rich WD repeat-containing protein 1	GRWD1	10	8	9	7	6	8	49.419	121.96	34.5	25.8	32.7	22.6	15.7	25.8	632220000	556320000	651200000	595960000	544820000	677950000	0.445986	6.13247e+08	6.06243e+08	-0.0165705
O60479	O60479	Homeobox protein DLX-3	DLX3	3	3	2	3	3	2	31.738	25.332	15	15	11.8	15	15	10.5	180730000	169930000	146180000	124320000	141310000	135970000	0.024607	1.65613e+08	1.33867e+08	-0.307022
P11142	P11142	Heat shock cognate 71 kDa protein	HSPA8	31	30	30	33	29	33	70.897	323.31	55	54.2	54.2	59.4	48.1	56.8	2.9613e+09	2670800000	2776100000	3.6666e+09	3.2266e+09	3.3809e+09	0.00786886	2.80273e+09	3.4247e+09	0.289143
Q9NV31	Q9NV31	U3 small nucleolar ribonucleoprotein protein IMP3	IMP3	5	4	4	4	3	4	21.85	22.562	38.6	28.8	28.8	28.8	21.7	28.8	448450000	386720000	445980000	330780000	397500000	380890000	0.0570628	427050000	3.69723e+08	-0.207959
P38935	P38935	DNA-binding protein SMUBP-2	IGHMBP2	4	5	6	5	5	5	109.15	44.575	5.4	8	8.8	7.5	7.9	7.5	83807000	76650000	89497000	77569000	80994000	79090000	0.173245	83318000	7.92177e+07	-0.072806
Q9BRJ6	Q9BRJ6	Uncharacterized protein C7orf50	C7orf50	7	7	7	5	6	6	22.083	136.07	45.4	45.4	45.4	41.8	41.8	41.8	320330000	368240000	330340000	241920000	275650000	285600000	0.0108591	3.39637e+08	2.67723e+08	-0.343249
Q4KMP7	Q4KMP7	TBC1 domain family member 10B	TBC1D10B	5	5	3	4	5	6	87.198	46.15	12.6	12.5	6.6	9.2	14.1	14.1	131020000	97885000	84364000	80440000	98842000	111420000	0.336267	104423000	9.69007e+07	-0.107861
Q96BK5	Q96BK5	PIN2/TERF1-interacting telomerase inhibitor 1	PINX1	5	5	5	2	2	5	37.034	23.885	22	22	22	10.7	9.1	22	140260000	138890000	170690000	131820000	0	109100000	0.0862729	1.49947e+08	8.03067e+07	-0.900858
Q9Y2W1	Q9Y2W1	Thyroid hormone receptor-associated protein 3	THRAP3	16	17	17	14	15	15	108.66	188.95	19.6	20.5	20.5	16.6	17.9	18.7	498770000	436370000	526560000	311070000	345060000	333140000	0.0026084	4.87233e+08	3.29757e+08	-0.563211
P51610	P51610	Host cell factor 1;HCF N-terminal chain 1;HCF N-terminal chain 2;HCF N-terminal chain 3;HCF N-terminal chain 4;HCF N-terminal chain 5;HCF N-terminal chain 6;HCF C-terminal chain 1;HCF C-terminal chain 2;HCF C-terminal chain 3;HCF C-terminal chain 4;HCF C-terminal chain 5;HCF C-terminal chain 6	HCFC1	6	5	6	5	3	3	208.73	29.636	4.7	4	4.7	4	2.2	1.8	137760000	131270000	136330000	80834000	80869000	93480000	0.000210568	135120000	85061000	-0.667672
P48651	P48651	Phosphatidylserine synthase 1	PTDSS1	2	2	3	3	2	2	55.527	19.244	5.7	5.7	7.2	7.2	5.7	5.7	172340000	180180000	207260000	131130000	178370000	181600000	0.152127	1.86593e+08	163700000	-0.188843
Q8WYP5	Q8WYP5	Protein ELYS	AHCTF1	6	8	6	6	7	8	252.5	41.814	4.5	6.8	5.2	4.9	4.8	6.4	100680000	85202000	91825000	83946000	81011000	81658000	0.0429928	92569000	82205000	-0.171303
Q96CW1	Q96CW1	AP-2 complex subunit mu	AP2M1	5	5	4	7	5	6	49.654	36.295	15.9	15.9	11.3	21.8	14.9	17.2	134120000	145480000	151810000	164180000	173520000	200070000	0.020541	1.43803e+08	1.79257e+08	0.31793
P56537	P56537	Eukaryotic translation initiation factor 6	EIF6	7	6	6	7	5	6	26.599	319.95	56.7	42.9	42.9	56.7	37.1	42.9	853830000	809850000	920840000	479920000	375240000	492420000	0.000554955	8.61507e+08	4.49193e+08	-0.939525
Q5TGY3	Q5TGY3	AT-hook DNA-binding motif-containing protein 1	AHDC1	2	2	2	0	0	0	168.35	9.6877	2.8	2.8	2.8	0	0	0	34099000	0	33224000	0	0	0	0.0580919	22441000	0.001	-34.3854
O00566	O00566	U3 small nucleolar ribonucleoprotein protein MPP10	MPHOSPH10	12	9	12	12	12	11	78.863	156.97	23.5	19.7	23.5	25	22.5	24.8	469160000	427610000	512360000	338840000	541090000	430520000	0.315586	469710000	4.36817e+08	-0.104742
Q9UJS0	Q9UJS0	Calcium-binding mitochondrial carrier protein Aralar2	SLC25A13	9	10	10	9	8	10	74.175	41.686	17.9	20.3	20.3	17	15.7	20.3	86451000	84450000	87408000	102730000	107430000	107510000	0.000196499	86103000	105890000	0.298431
P21333;Q14315	P21333	Filamin-A	FLNA	4	5	3	5	5	4	280.74	22.021	2.3	2.7	1.4	2.7	2.7	2.3	392810000	357770000	377760000	533280000	532700000	459390000	0.00378611	3.76113e+08	5.08457e+08	0.434957
P23528;Q9Y281	P23528	Cofilin-1	CFL1	6	7	7	7	7	7	18.502	35.784	56	62	62	62	62	62	396570000	487150000	313590000	356460000	291060000	341600000	0.133626	3.99103e+08	3.29707e+08	-0.275579
P29558;Q15434;Q6XE24	P29558	RNA-binding motif, single-stranded-interacting protein 1	RBMS1	4	2	3	4	1	4	44.505	67.066	18.7	7.4	9.9	18.7	3.7	25.4	269330000	259440000	296210000	295780000	0	369440000	0.331579	2.74993e+08	221740000	-0.310528
P60981	P60981	Destrin	DSTN	1	2	2	0	0	2	18.506	8.1394	7.3	13.9	13.9	0	0	13.9	0	73244000	82613000	0	0	81117000	0.271873	5.19523e+07	27039000	-0.942147
Q99816	Q99816	Tumor susceptibility gene 101 protein	TSG101	2	3	2	2	0	3	43.944	23.287	6.2	10.5	6.2	6.2	0	10.5	79061000	88391000	82256000	70857000	0	83608000	0.145748	83236000	5.14883e+07	-0.692962
P78371	P78371	T-complex protein 1 subunit beta	CCT2	6	4	4	5	6	5	57.488	41.042	17	12.7	11	15	17.9	14.8	172150000	197790000	115250000	285980000	166870000	224670000	0.101497	161730000	225840000	0.481714
P48643	P48643	T-complex protein 1 subunit epsilon	CCT5	6	7	8	7	4	7	59.67	55.602	16.3	19.6	22.7	19.4	8.1	19.4	106950000	125370000	116700000	178340000	162690000	138890000	0.013013	116340000	1.59973e+08	0.459484
P53621	P53621	Coatomer subunit alpha;Xenin;Proxenin	COPA	13	13	13	16	16	16	138.34	76.41	14.4	14.3	14.9	18.5	19.4	18.5	123690000	116710000	105470000	146480000	139040000	152580000	0.00478933	115290000	1.46033e+08	0.34103
Q14558	Q14558	Phosphoribosyl pyrophosphate synthase-associated protein 1	PRPSAP1	3	3	2	1	1	3	39.393	17.858	14.6	14.6	9.8	3.4	3.4	14.6	36471000	30247000	33042000	0	0	39844000	0.105218	3.32533e+07	1.32813e+07	-1.3241
Q2M1P5	Q2M1P5	Kinesin-like protein KIF7	KIF7	2	1	2	1	2	2	150.59	3.0856	1.6	0.9	1.6	0.7	1.6	1.6	83036000	0	0	0	116830000	0	0.412594	2.76787e+07	3.89433e+07	0.492602
Q00341	Q00341	Vigilin	HDLBP	3	3	3	2	1	3	141.45	9.8238	4.3	4.3	4.3	3.1	1.7	4.3	44638000	44569000	47566000	46755000	0	40661000	0.16298	45591000	2.91387e+07	-0.645814
Q15024	Q15024	Exosome complex component RRP42	EXOSC7	9	8	9	9	9	8	31.821	114.83	45.4	39.5	45.4	45.4	45.4	37.1	371300000	419000000	382590000	285580000	323950000	345140000	0.0161712	3.90963e+08	3.18223e+08	-0.296994
Q9Y2P8	Q9Y2P8	RNA 3-terminal phosphate cyclase-like protein	RCL1	11	10	12	10	9	11	40.842	103.46	38.6	31.9	43.2	32.4	33	39.1	519860000	418860000	497550000	308660000	329170000	331940000	0.0039184	4.78757e+08	3.23257e+08	-0.566612
Q8WYH8	Q8WYH8	Inhibitor of growth protein 5	ING5	1	1	1	0	1	1	27.75	40.662	9.2	9.2	9.2	0	9.2	9.2	80606000	0	0	0	159620000	0	0.340711	2.68687e+07	5.32067e+07	0.985682
P32119	P32119	Peroxiredoxin-2	PRDX2	6	5	6	4	5	4	21.892	29.713	31.8	28.3	31.8	23.7	27.3	23.7	123110000	82513000	71985000	132170000	119710000	81367000	0.221724	92536000	1.11082e+08	0.263543
Q969X6	Q969X6	Cirhin	CIRH1A	8	8	10	7	5	7	76.889	69.794	14.6	14.6	17.8	13.4	9	13.8	136260000	192150000	185540000	177220000	173700000	161850000	0.491912	1.71317e+08	1.70923e+08	-0.00331615
O15226	O15226	NF-kappa-B-repressing factor	NKRF	28	28	27	28	26	27	77.672	267.13	46.1	46.5	43.3	50	43.9	46.5	1287200000	1378600000	1385100000	1.0604e+09	1248200000	1158700000	0.0181261	1350300000	1.15577e+09	-0.22443
P31942	P31942	Heterogeneous nuclear ribonucleoprotein H3	HNRNPH3	18	18	18	19	18	18	36.926	323.31	81.5	81.5	81.5	82.7	75.1	81.5	20982000000	20937000000	20702000000	19554000000	19918000000	21720000000	0.259726	2.08737e+10	2.03973e+10	-0.0333035
P55795	P55795	Heterogeneous nuclear ribonucleoprotein H2	HNRNPH2	10	10	10	11	9	9	49.263	323.31	58.6	58.6	58.6	58.6	52.8	56.6	3.6571e+09	3.7526e+09	3.349e+09	3.5969e+09	3.6408e+09	3.8274e+09	0.254184	3.58623e+09	3.68837e+09	0.0405127
P31943	P31943	Heterogeneous nuclear ribonucleoprotein H;Heterogeneous nuclear ribonucleoprotein H, N-terminally processed	HNRNPH1	24	25	25	25	25	25	49.229	323.31	64.4	64.4	64.4	64.4	64.4	64.4	16518000000	15409000000	14838000000	17893000000	16237000000	16631000000	0.0652967	1.55883e+10	1.69203e+10	0.118291
P52597	P52597	Heterogeneous nuclear ribonucleoprotein F;Heterogeneous nuclear ribonucleoprotein F, N-terminally processed	HNRNPF	17	17	16	15	16	17	45.671	323.31	69.4	69.4	69.4	63.1	69.4	69.4	4537800000	5394700000	4653100000	4396300000	4900500000	4321100000	0.188104	4.86187e+09	4539300000	-0.0990405
Q9BYD3	Q9BYD3	39S ribosomal protein L4, mitochondrial	MRPL4	7	7	8	8	5	8	34.919	94.22	36.7	36.7	44.7	44.7	23.8	44.7	539070000	489000000	491010000	404170000	389640000	435470000	0.00520724	506360000	409760000	-0.305384
Q9BYG3	Q9BYG3	MKI67 FHA domain-interacting nucleolar phosphoprotein	NIFK	13	12	14	13	12	12	34.222	227.85	51.2	52.6	54.6	51.2	47.8	47.8	684600000	660680000	688060000	549040000	529410000	616420000	0.00760968	677780000	5.64957e+08	-0.262677
Q9H1I8	Q9H1I8	Activating signal cointegrator 1 complex subunit 2	ASCC2	7	6	5	4	4	4	86.359	21.333	12.3	11.2	9.5	8.2	7.1	8.2	37757000	39851000	45904000	49184000	28442000	38692000	0.36479	4.11707e+07	3.87727e+07	-0.0865768
Q15637;B1AK53	Q15637	Splicing factor 1	SF1	22	22	21	20	21	23	68.329	323.31	38.7	39.1	39.1	36.2	39.6	40.1	3.5459e+09	3.8932e+09	3.9262e+09	3.0485e+09	2490400000	3.1901e+09	0.0116331	3.78843e+09	2.90967e+09	-0.380747
Q96KG9	Q96KG9	N-terminal kinase-like protein	SCYL1	9	9	9	9	7	9	89.63	42.349	19.9	18.9	18.9	18.9	14.1	20.5	85374000	84967000	84416000	130520000	137160000	113580000	0.00193887	84919000	1.27087e+08	0.581653
P45880	P45880	Voltage-dependent anion-selective channel protein 2	VDAC2	9	10	9	13	11	13	31.566	104.58	39.8	46.9	39.8	53.7	48.3	53.7	245190000	356110000	285330000	735790000	562820000	614830000	0.00242512	2.95543e+08	6.37813e+08	1.10976
Q6P1K8;Q13888	Q6P1K8;Q13888	General transcription factor IIH subunit 2-like protein;General transcription factor IIH subunit 2	GTF2H2C;GTF2H2	2	4	3	2	0	3	44.452	9.6043	5.8	14.4	12.2	8.6	0	10.9	95965000	74946000	81591000	0	0	0	8.53809e-05	8.41673e+07	0.001	-36.2925
P46779	P46779	60S ribosomal protein L28	RPL28	9	9	10	8	10	10	15.747	99.66	48.2	48.2	48.9	46.7	48.9	48.9	15581000000	17643000000	17316000000	10706000000	14836000000	11201000000	0.0169275	1.68467e+10	1.22477e+10	-0.459956
Q99873;Q9NR22	Q99873	Protein arginine N-methyltransferase 1	PRMT1	6	7	9	8	8	7	42.461	55.759	21.3	24	30.5	26.4	28.3	23.2	177100000	167940000	182570000	232120000	202510000	160640000	0.173378	175870000	1.98423e+08	0.174072
O75534	O75534	Cold shock domain-containing protein E1	CSDE1	7	8	7	7	5	4	88.884	40.042	11.4	12.7	11	10.4	6	5	213650000	216450000	157130000	109180000	150990000	0	0.0450209	1.95743e+08	8.67233e+07	-1.17447
P49792	P49792	E3 SUMO-protein ligase RanBP2	RANBP2	6	7	6	5	3	5	358.2	36.829	2.7	3.1	2.7	2	1.2	2.3	76992000	79542000	55392000	60720000	60408000	66813000	0.185445	70642000	62647000	-0.173281
Q92621	Q92621	Nuclear pore complex protein Nup205	NUP205	16	18	17	14	9	15	227.92	101.96	13	14.9	14.3	11.3	6.3	11.7	85475000	79115000	80796000	76131000	51112000	89601000	0.226109	8.17953e+07	7.22813e+07	-0.178395
P60842	P60842	Eukaryotic initiation factor 4A-I	EIF4A1	13	12	12	10	9	12	46.153	143.07	41.4	39.4	41.4	36	34.5	41.4	201490000	213760000	165230000	300790000	302140000	284240000	0.00142349	1.93493e+08	2.95723e+08	0.611964
Q6PKG0	Q6PKG0	La-related protein 1	LARP1	35	36	34	31	27	30	123.51	294.25	47.7	47.8	45.8	43.2	37.4	38.9	677720000	683360000	683950000	523460000	586510000	549720000	0.0011058	6.81677e+08	553230000	-0.301208
P09001	P09001	39S ribosomal protein L3, mitochondrial	MRPL3	6	4	5	4	2	2	38.632	23.744	26.1	19.5	23.6	21	14.9	14.9	92827000	140290000	95777000	101200000	106160000	0	0.172348	1.09631e+08	69120000	-0.665485
Q9NW64	Q9NW64	Pre-mRNA-splicing factor RBM22	RBM22	2	1	2	2	1	2	46.895	23.464	7.1	2.6	7.1	7.1	4.5	7.1	96766000	0	81294000	86936000	0	71677000	0.439908	5.93533e+07	52871000	-0.166852
Q96HW7	Q96HW7	Integrator complex subunit 4	INTS4	2	2	2	1	0	1	108.17	7.458	2.7	2.7	2.7	1	0	1.7	15840000	15796000	17395000	0	0	0	3.19213e-06	1.63437e+07	0.001	-33.928
P32780	P32780	General transcription factor IIH subunit 1	GTF2H1	2	2	1	2	2	2	62.031	5.5816	4	3.8	1.6	3.8	4	4.6	0	25525000	0	24278000	0	0	0.486729	8.50833e+06	8.09267e+06	-0.0722614
P38919	P38919	Eukaryotic initiation factor 4A-III;Eukaryotic initiation factor 4A-III, N-terminally processed	EIF4A3	16	15	14	15	9	14	46.871	191.06	49.4	47.7	43.8	46.2	29.9	45.7	549390000	571450000	519200000	607500000	643310000	659280000	0.00695779	546680000	6.36697e+08	0.21991
Q9H8H2	Q9H8H2	Probable ATP-dependent RNA helicase DDX31	DDX31	12	11	11	9	9	9	94.086	60.007	19.4	20	18.7	14.1	16.8	14.1	243300000	234330000	246450000	161270000	192830000	221220000	0.0243319	241360000	1.91773e+08	-0.331784
Q15437	Q15437	Protein transport protein Sec23B	SEC23B	3	1	1	3	3	2	86.478	25.619	7	3.5	1.8	5.2	5.2	5.3	56958000	0	0	0	58444000	0	0.493172	18986000	1.94813e+07	0.0371564
P22695	P22695	Cytochrome b-c1 complex subunit 2, mitochondrial	UQCRC2	5	2	5	6	4	6	48.442	39.537	16.1	4.9	16.1	18.3	13	18.3	108580000	0	69479000	156500000	229680000	173990000	0.0150472	59353000	1.86723e+08	1.65351
Q96A72;P61326	Q96A72;P61326	Protein mago nashi homolog 2;Protein mago nashi homolog	MAGOHB;MAGOH	4	5	5	3	4	4	17.276	29.787	31.8	37.8	37.8	24.3	37.8	33.8	100170000	100940000	95208000	78057000	85593000	82248000	0.00200167	9.87727e+07	81966000	-0.269086
Q9UET6	Q9UET6	Putative tRNA (cytidine(32)/guanosine(34)-2-O)-methyltransferase	FTSJ1	3	3	3	2	2	2	36.079	28.321	15.8	15.8	15.8	10.3	10.3	10.3	62018000	70265000	96389000	68324000	81831000	71039000	0.417033	76224000	7.37313e+07	-0.0479675
Q69YN4	Q69YN4	Protein virilizer homolog	KIAA1429	9	8	9	5	5	8	202.02	67.866	7	7	7.8	4.6	4.9	7	97664000	125980000	89299000	65272000	89983000	110810000	0.207708	1.04314e+08	8.86883e+07	-0.234121
Q92794	Q92794	Histone acetyltransferase KAT6A	KAT6A	9	9	6	5	5	8	225.03	58.364	6.7	6.9	4.9	4.1	4	6.3	76458000	83128000	85525000	80475000	91038000	80810000	0.306996	8.17037e+07	8.41077e+07	0.0418365
Q9BRU9	Q9BRU9	rRNA-processing protein UTP23 homolog	UTP23	2	2	2	1	1	2	28.402	5.6075	9.6	9.6	9.6	5.2	5.2	9.6	217770000	191880000	176860000	0	0	156260000	0.0275077	1.95503e+08	5.20867e+07	-1.90821
P78346	P78346	Ribonuclease P protein subunit p30	RPP30	3	4	3	4	4	4	29.321	14.767	12.7	21.3	12.7	21.3	21.3	21.3	178600000	149180000	138930000	148070000	166050000	160320000	0.426376	155570000	1.58147e+08	0.0236993
Q8N6R0	Q8N6R0	Methyltransferase-like protein 13	METTL13	4	3	4	4	2	3	78.767	57.104	8.6	7.3	8.6	8.6	3.6	5.7	78404000	85942000	80598000	78869000	75207000	67048000	0.0641102	81648000	73708000	-0.147596
P05023;P13637;P50993;Q13733;P20648;P54707	P05023	Sodium/potassium-transporting ATPase subunit alpha-1	ATP1A1	4	4	3	4	4	3	112.89	15.071	5.4	5	4	5	5	3.9	0	130560000	99670000	103900000	0	113670000	0.470523	7.67433e+07	7.25233e+07	-0.0815962
O14980	O14980	Exportin-1	XPO1	8	9	10	10	7	12	123.38	78.603	9.5	11.3	12	12.1	8.6	14.1	107970000	132240000	115860000	173820000	153610000	179570000	0.00454673	118690000	169000000	0.509825
P61513;A6NKH3	P61513	60S ribosomal protein L37a	RPL37A	6	6	6	6	6	6	10.275	51.692	58.7	58.7	58.7	58.7	58.7	58.7	6.6654e+09	6.4886e+09	7.1569e+09	4987800000	5340900000	4654100000	0.00161527	6.7703e+09	4.99427e+09	-0.438947
O00505	O00505	Importin subunit alpha-4	KPNA3	4	5	5	3	2	4	57.81	31.884	17.5	22.3	22.3	15.7	10.7	20.5	142830000	99957000	133700000	246680000	136350000	172090000	0.0821437	1.25496e+08	185040000	0.5602
P05067	P05067	Amyloid beta A4 protein;N-APP;Soluble APP-alpha;Soluble APP-beta;C99;Beta-amyloid protein 42;Beta-amyloid protein 40;C83;P3(42);P3(40);C80;Gamma-secretase C-terminal fragment 59;Gamma-secretase C-terminal fragment 57;Gamma-secretase C-terminal fragment 50;C31	APP	15	14	15	14	14	15	86.942	240.01	24.9	22.9	24.9	23.6	23.9	24.9	976730000	1096200000	1160800000	1220200000	1.0251e+09	1194700000	0.2234	1077910000	1.14667e+09	0.0892093
Q5QJE6	Q5QJE6	Deoxynucleotidyltransferase terminal-interacting protein 2	DNTTIP2	11	11	10	10	8	11	84.468	100.33	17.9	17.9	14.9	14.9	13.2	17.9	402810000	436340000	441130000	289740000	265500000	311640000	0.000777132	426760000	288960000	-0.562555
P82664	P82664	28S ribosomal protein S10, mitochondrial	MRPS10	3	3	4	3	3	3	22.999	17.992	22.4	22.4	27.9	20.4	18.9	22.4	141380000	148970000	157420000	122650000	125780000	129480000	0.00492417	1.49257e+08	125970000	-0.244715
P23258;Q9NRH3	P23258;Q9NRH3	Tubulin gamma-1 chain;Tubulin gamma-2 chain	TUBG1;TUBG2	6	6	6	6	5	5	51.169	60.262	22.4	25.5	22.4	24.8	18.4	18.4	117830000	94515000	107140000	114550000	74821000	134220000	0.47262	106495000	1.07864e+08	0.0184233
Q8WUA2	Q8WUA2	Peptidyl-prolyl cis-trans isomerase-like 4	PPIL4	1	1	1	1	1	1	57.224	30.647	4.5	4.5	4.5	4.5	4.5	4.5	27899000	22405000	25201000	0	0	49844000	0.317653	2.51683e+07	1.66147e+07	-0.599152
P50454	P50454	Serpin H1	SERPINH1	4	3	3	3	3	2	46.44	19.899	16	12	12	12	12	8.4	69615000	79678000	81767000	104560000	84372000	154700000	0.0760189	77020000	114544000	0.572597
Q3ZCM7	Q3ZCM7	Tubulin beta-8 chain	TUBB8	2	2	2	2	2	2	49.775	131.13	24.5	24.5	24.5	24.5	24.5	24.5	338940000	323170000	350900000	325130000	178290000	247330000	0.0564184	337670000	250250000	-0.432244
P43490	P43490	Nicotinamide phosphoribosyltransferase	NAMPT	4	4	2	4	4	4	55.52	141.1	16.5	16.5	10.2	15.3	15.3	16.5	173360000	141340000	177770000	285110000	254240000	329970000	0.00357814	1.64157e+08	2.89773e+08	0.819851
P09012	P09012	U1 small nuclear ribonucleoprotein A	SNRPA	2	2	2	2	1	2	31.279	27.842	9.6	9.6	9.6	9.6	6.7	9.6	181130000	165320000	164560000	188340000	0	192840000	0.267308	1.70337e+08	127060000	-0.422879
O14757	O14757	Serine/threonine-protein kinase Chk1	CHEK1	3	2	3	2	0	3	54.433	19.759	11.3	5.5	11.3	9	0	11.3	58588000	42554000	43551000	35759000	0	43544000	0.102019	48231000	2.64343e+07	-0.867548
Q86W42	Q86W42	THO complex subunit 6 homolog	THOC6	2	2	2	2	2	2	37.535	12.11	10.3	10.3	10.3	10.3	10.3	10.3	41533000	34583000	29939000	46600000	45991000	41407000	0.0338798	3.53517e+07	44666000	0.337399
Q5VWQ0	Q5VWQ0	Round spermatid basic protein 1	RSBN1	4	2	4	2	2	1	90.071	42.472	7	2.9	7	3.9	3.9	2.6	80831000	0	112390000	78392000	86347000	0	0.418682	64407000	54913000	-0.23007
Q9H2Y7	Q9H2Y7	Zinc finger protein 106	ZNF106	10	10	11	8	5	5	208.88	60.646	9.1	9.1	9.8	7.3	5	5.3	149150000	173150000	188220000	112410000	91605000	119250000	0.00571097	1.70173e+08	107755000	-0.65925
Q16630	Q16630	Cleavage and polyadenylation specificity factor subunit 6	CPSF6	3	3	3	3	3	3	59.209	83.589	10	10	10	10	10	10	158110000	144580000	133290000	239050000	202740000	253540000	0.0033291	1.45327e+08	2.31777e+08	0.673436
P16035	P16035	Metalloproteinase inhibitor 2	TIMP2	1	2	2	1	2	1	24.399	21.342	6.8	15.9	15.9	6.8	15.9	6.8	158070000	135190000	169320000	0	117000000	144120000	0.106366	1.54193e+08	87040000	-0.82499
P51991	P51991	Heterogeneous nuclear ribonucleoprotein A3	HNRNPA3	25	25	25	26	28	26	39.594	323.31	53.7	53.7	51.9	54.8	55	51.9	7.9294e+09	8699600000	7.2184e+09	11357000000	12718000000	11732000000	0.00124801	7.94913e+09	1.19357e+10	0.58641
Q9NR56;Q5VZF2;Q9NUK0	Q9NR56;Q5VZF2	Muscleblind-like protein 1;Muscleblind-like protein 2	MBNL1;MBNL2	1	2	1	3	3	4	41.817	8.6666	5.4	7.5	5.4	10.6	10.6	12.6	0	66805000	0	86743000	91710000	70481000	0.0294038	2.22683e+07	82978000	1.89774
P27348;Q04917;P31946;P31947	P27348	14-3-3 protein theta	YWHAQ	8	8	6	7	4	8	27.764	225.08	31.8	31.8	26.1	26.1	27.3	31.8	239340000	157660000	168730000	198930000	200910000	226840000	0.247684	1.88577e+08	2.08893e+08	0.147615
Q9UHX1	Q9UHX1	Poly(U)-binding-splicing factor PUF60	PUF60	4	4	4	5	2	4	59.875	25.496	17.4	17.4	17.4	19.1	8.4	17.4	145670000	112810000	168500000	141140000	134470000	169140000	0.38734	1.42327e+08	148250000	0.0588261
Q68CP9	Q68CP9	AT-rich interactive domain-containing protein 2	ARID2	2	2	2	2	0	1	197.39	9.0079	2.3	2.3	2.3	2.3	0	1.2	56392000	48851000	52596000	61066000	0	0	0.095105	52613000	2.03553e+07	-1.37001
O43660	O43660	Pleiotropic regulator 1	PLRG1	5	6	7	7	6	6	57.193	114.18	16.3	18.5	22.2	22.2	20	18.5	166790000	189260000	211020000	166650000	180000000	147650000	0.100302	1.89023e+08	1.64767e+08	-0.19814
O60573	O60573	Eukaryotic translation initiation factor 4E type 2	EIF4E2	2	4	3	3	3	4	28.362	23.058	12.7	24.5	19.2	18	19.2	24.5	52860000	103170000	88951000	117480000	174520000	103150000	0.0656611	8.16603e+07	1.31717e+08	0.689731
Q8WXX5	Q8WXX5	DnaJ homolog subfamily C member 9	DNAJC9	11	11	10	10	9	12	29.909	258.59	55.8	56.5	53.1	51.9	49.2	59.6	702120000	551830000	604930000	503910000	588550000	482190000	0.0790663	6.19627e+08	5.24883e+08	-0.239402
Q9NXF1	Q9NXF1	Testis-expressed sequence 10 protein	TEX10	7	8	9	7	5	5	105.67	76.384	10.2	13.8	15.4	13	8.2	8.2	161250000	99942000	104310000	115680000	97315000	126840000	0.355767	121834000	1.13278e+08	-0.105045
Q15361	Q15361	Transcription termination factor 1	TTF1	3	3	2	2	1	2	103.05	10.154	5.1	5.1	3	3	1	3	48293000	50398000	55874000	43364000	0	62259000	0.214607	5.15217e+07	3.52077e+07	-0.54929
P82930	P82930	28S ribosomal protein S34, mitochondrial	MRPS34	8	8	8	8	7	8	25.65	82.331	44	44	44	44	31.7	44	311710000	302250000	294660000	200240000	271580000	250520000	0.0230203	3.02873e+08	240780000	-0.330999
Q9UBU9	Q9UBU9	Nuclear RNA export factor 1	NXF1	9	8	9	8	8	9	70.182	64.064	22.3	19.7	21.3	17.6	16.5	21.3	185350000	180000000	184400000	200230000	177580000	209840000	0.131433	183250000	1.95883e+08	0.0961815
Q9C005	Q9C005	Protein dpy-30 homolog	DPY30	2	2	2	2	1	2	11.25	37.033	36.4	36.4	36.4	36.4	20.2	36.4	238750000	272300000	195000000	238630000	74237000	159790000	0.106183	235350000	1.57552e+08	-0.578977
Q2NL82	Q2NL82	Pre-rRNA-processing protein TSR1 homolog	TSR1	7	9	9	9	9	11	91.809	71.046	12.9	16.5	17	16.5	15.7	18.9	148830000	150810000	152660000	135850000	149690000	161990000	0.422562	1.50767e+08	1.49177e+08	-0.0152956
Q9Y3T9	Q9Y3T9	Nucleolar complex protein 2 homolog	NOC2L	6	6	6	5	5	7	84.918	30.54	10	11.9	9.5	10.4	6.3	13.5	71548000	84508000	73603000	131360000	147110000	116620000	0.00234442	76553000	1.31697e+08	0.782688
Q9BSC4	Q9BSC4	Nucleolar protein 10	NOL10	25	26	26	21	21	23	80.301	323.31	47.4	47.1	47.2	42.4	33.7	46.1	1.0273e+09	989880000	968030000	567500000	712500000	671020000	0.000880361	9.9507e+08	650340000	-0.613604
P55769	P55769	NHP2-like protein 1;NHP2-like protein 1, N-terminally processed	NHP2L1	5	4	5	5	5	3	14.173	72.37	55.5	33.6	55.5	55.5	55.5	27.3	494760000	509620000	473770000	360550000	377440000	471800000	0.0342867	4.92717e+08	4.03263e+08	-0.289036
Q9Y4C8	Q9Y4C8	Probable RNA-binding protein 19	RBM19	4	4	4	2	3	3	107.33	28.478	5.6	5.6	5.6	3.5	4.3	4.3	177230000	109220000	129680000	65726000	38660000	131730000	0.0771095	138710000	7.87053e+07	-0.817538
Q8N5N7	Q8N5N7	39S ribosomal protein L50, mitochondrial	MRPL50	4	3	4	3	4	4	18.325	53.466	34.8	29.1	36.1	23.4	36.1	41.1	156670000	159900000	113810000	172220000	147880000	102370000	0.460995	143460000	1.40823e+08	-0.0267621
P07814	P07814	Bifunctional glutamate/proline--tRNA ligase;Glutamate--tRNA ligase;Proline--tRNA ligase	EPRS	13	10	13	9	10	10	170.59	70.473	13.4	11.9	12.5	9.3	10	10.6	103640000	97432000	98992000	100670000	112190000	137210000	0.101226	1.00021e+08	116690000	0.222373
O75531	O75531	Barrier-to-autointegration factor;Barrier-to-autointegration factor, N-terminally processed	BANF1	2	2	1	2	1	1	10.058	3.1317	21.3	21.3	7.9	21.3	7.9	7.9	41622000	47646000	0	0	0	0	0.0589623	29756000	0.001	-34.7925
Q15050	Q15050	Ribosome biogenesis regulatory protein homolog	RRS1	19	19	19	16	16	16	41.193	323.31	48.5	48.5	48.5	41.9	39.5	41.9	1.8435e+09	1.4934e+09	1.7926e+09	1303900000	1150000000	1.4977e+09	0.0286582	1.70983e+09	1.3172e+09	-0.376381
P52952	P52952	Homeobox protein Nkx-2.5	NKX2-5	5	5	5	2	3	4	34.917	33.244	24.4	24.4	24.4	6.5	17	20.1	201940000	197270000	190250000	115030000	119740000	123540000	2.58519e-05	1.96487e+08	1.19437e+08	-0.718186
Q16610	Q16610	Extracellular matrix protein 1	ECM1	2	2	2	2	2	2	60.673	36.546	4.8	4.8	4.8	4.8	4.8	4.8	176560000	274310000	255700000	274610000	153780000	228760000	0.369826	2.35523e+08	219050000	-0.10461
P62979	P62979	Ubiquitin-40S ribosomal protein S27a;Ubiquitin;40S ribosomal protein S27a	RPS27A	7	7	7	7	12	7	17.965	149.34	56.4	56.4	56.4	56.4	65.4	56.4	2.1047e+09	2203500000	2496400000	2253100000	3.3965e+09	2.0918e+09	0.252646	2.2682e+09	2.58047e+09	0.186084
Q99959	Q99959	Plakophilin-2	PKP2	8	9	11	5	4	6	97.414	40.244	11.8	14.8	17.4	9.2	7.8	9.9	134320000	141400000	163540000	124850000	94942000	102180000	0.0180342	146420000	107324000	-0.44814
P08048;P17010	P08048;P17010	Zinc finger Y-chromosomal protein;Zinc finger X-chromosomal protein	ZFY;ZFX	3	3	3	3	2	2	90.504	7.0546	3.6	3.6	3.6	3.6	2.6	2.1	258270000	204200000	229290000	197580000	0	0	0.0358495	2.30587e+08	65860000	-1.80783
Q49A26	Q49A26	Putative oxidoreductase GLYR1	GLYR1	12	13	13	10	10	12	60.547	107.52	30.4	33.3	33.3	26	25.3	31.5	395000000	319410000	355270000	266050000	280370000	290850000	0.0140127	356560000	279090000	-0.353414
Q13823	Q13823	Nucleolar GTP-binding protein 2	GNL2	20	18	20	17	15	17	83.654	130.93	30.5	29	32.3	28.6	27.1	28.7	429630000	435310000	461900000	307320000	353850000	323390000	0.00125075	442280000	3.28187e+08	-0.430443
Q13427	Q13427	Peptidyl-prolyl cis-trans isomerase G	PPIG	2	1	3	0	0	1	88.616	14.22	3.4	1.6	4.4	0	0	1.6	0	141810000	0	0	0	0	0.18695	47270000	0.001	-35.4602
P17026	P17026	Zinc finger protein 22	ZNF22	3	3	2	2	4	3	25.915	10.536	14.7	14.7	8.9	8.5	20.1	14.3	78355000	104790000	0	0	58568000	0	0.162433	6.10483e+07	1.95227e+07	-1.6448
P42704	P42704	Leucine-rich PPR motif-containing protein, mitochondrial	LRPPRC	2	2	2	3	1	3	157.9	8.35	1.1	1.7	1.7	2.8	0.5	2.3	0	0	0	20257000	0	25780000	0.0609048	0.001	1.53457e+07	33.8371
P62987;P0CG47;P0CG48	P62987;P0CG47;P0CG48	Ubiquitin-60S ribosomal protein L40;Ubiquitin;60S ribosomal protein L40;Polyubiquitin-B;Ubiquitin;Polyubiquitin-C;Ubiquitin	UBA52;UBB;UBC	2	2	2	2	2	2	14.728	124.52	45.3	45.3	45.3	45.3	56.2	45.3	4.236e+09	2820000000	2.9811e+09	7.4292e+09	5826400000	2.1227e+09	0.16855	3.3457e+09	5.1261e+09	0.615554
P62244	P62244	40S ribosomal protein S15a	RPS15A	7	9	7	8	8	9	14.839	41.778	45.4	71.5	45.4	66.2	56.2	71.5	1.7336e+09	1.6811e+09	1.5557e+09	1394500000	2372500000	1.69e+09	0.305477	1.6568e+09	1.819e+09	0.134746
O00541	O00541	Pescadillo homolog	PES1	15	13	16	12	13	16	68.002	86.814	31	24.5	33.8	24	29.3	33.8	557320000	517430000	584760000	255010000	495400000	352100000	0.0312947	553170000	3.67503e+08	-0.589966
P19447	P19447	TFIIH basal transcription factor complex helicase XPB subunit	ERCC3	5	6	6	4	4	6	89.277	72.436	8.7	11	11.8	7.7	8.8	11	94524000	72995000	64197000	112350000	85305000	93408000	0.0880929	7.72387e+07	97021000	0.328974
P63162;P14678	P63162;P14678	Small nuclear ribonucleoprotein-associated protein N;Small nuclear ribonucleoprotein-associated proteins B and B	SNRPN;SNRPB	5	5	5	4	3	5	24.614	10.591	18.8	18.8	18.8	12.5	9.6	18.3	900860000	626410000	677850000	372250000	409130000	345110000	0.00702295	735040000	3.75497e+08	-0.969023
Q9BRX2	Q9BRX2	Protein pelota homolog	PELO	1	2	3	4	2	2	43.359	14.757	2.9	8.8	11.7	14.5	5.7	5.7	0	51090000	0	60449000	0	51325000	0.235016	17030000	37258000	1.12947
Q05048	Q05048	Cleavage stimulation factor subunit 1	CSTF1	4	3	4	4	1	5	48.357	20.445	13.9	12.1	13.9	13.5	4.4	16.2	54595000	108590000	74009000	166990000	0	107960000	0.409271	7.90647e+07	91650000	0.213102
Q8TDN6	Q8TDN6	Ribosome biogenesis protein BRX1 homolog	BRIX1	16	17	19	15	17	18	41.401	216.04	56.7	58.9	60.9	51.8	54.1	58.9	1.8504e+09	2.0806e+09	1.692e+09	2.0827e+09	1.76e+09	1.9507e+09	0.359108	1.87433e+09	1.93113e+09	0.0430702
P83881	P83881	60S ribosomal protein L36a	RPL36A	9	9	8	9	9	9	12.441	81.814	47.2	47.2	47.2	47.2	47.2	47.2	5756200000	4792700000	5.8858e+09	3.6799e+09	3.8737e+09	4341300000	0.00943777	5.47823e+09	3.96497e+09	-0.466402
Q9Y4W2	Q9Y4W2	Ribosomal biogenesis protein LAS1L	LAS1L	8	8	9	8	7	8	83.064	103.61	15.5	15.5	18.8	15.5	13.1	15.5	170590000	160620000	164770000	168990000	151390000	157440000	0.182072	1.65327e+08	1.59273e+08	-0.0538147
Q14137	Q14137	Ribosome biogenesis protein BOP1	BOP1	21	21	22	18	20	21	83.629	323.31	44.5	48.3	47.7	42.1	45.7	51.1	649430000	561690000	614780000	371980000	390770000	368050000	0.000468725	6.08633e+08	3.76933e+08	-0.691264
Q9NQ55	Q9NQ55	Suppressor of SWI4 1 homolog	PPAN	16	15	15	14	13	15	53.193	189.43	49.9	42.3	48.2	40.2	37.6	48.2	1.0692e+09	1.0155e+09	958040000	769780000	772230000	843800000	0.0027687	1.01425e+09	795270000	-0.350892
P10599	P10599	Thioredoxin	TXN	4	4	4	4	3	3	11.737	16.231	41	37.1	37.1	37.1	28.6	28.6	286350000	226060000	205340000	319200000	280610000	255030000	0.105004	239250000	2.84947e+08	0.252173
Q9H6R0	Q9H6R0	Putative ATP-dependent RNA helicase DHX33	DHX33	8	8	7	7	4	7	78.873	46.835	17.7	17.7	12	15.8	7.6	16.4	163890000	183590000	187930000	150750000	170830000	164220000	0.0777988	178470000	1.61933e+08	-0.140282
P62306	P62306	Small nuclear ribonucleoprotein F	SNRPF	3	3	3	3	2	3	9.7251	20.201	39.5	39.5	48.8	39.5	39.5	39.5	150730000	196160000	165230000	223790000	254060000	310940000	0.0164959	1.70707e+08	262930000	0.623159
Q9H7B2	Q9H7B2	Ribosome production factor 2 homolog	RPF2	9	9	10	10	11	10	35.582	102.63	37.9	37.9	40.8	46.1	48.7	46.1	531720000	504240000	631960000	610930000	499980000	674770000	0.286811	5.55973e+08	5.95227e+08	0.0984235
O00159	O00159	Unconventional myosin-Ic	MYO1C	4	4	6	6	5	7	121.68	25.312	4.3	4.7	8.8	8.6	6.3	9.4	46050000	50863000	62253000	79848000	55768000	75278000	0.060961	5.30553e+07	70298000	0.405986
Q9NVU7	Q9NVU7	Protein SDA1 homolog	SDAD1	4	5	5	6	4	6	79.87	129.18	10.9	12.4	12.4	14.6	8.3	14.6	75508000	74190000	89192000	46416000	56053000	56074000	0.00487404	79630000	5.28477e+07	-0.591472
Q96KM6	Q96KM6	Zinc finger protein 512B	ZNF512B	3	2	3	0	0	1	97.263	28.387	5.6	4.1	5.6	0	0	1.9	83210000	92079000	79835000	0	0	0	1.00701e-05	8.50413e+07	0.001	-36.3074
Q13185;P83916	Q13185	Chromobox protein homolog 3	CBX3	7	6	7	6	5	6	20.811	96.332	52.5	45.9	52.5	36.6	29.5	36.6	705610000	716580000	752150000	493420000	375160000	484910000	0.00126187	724780000	4.51163e+08	-0.683893
P45973	P45973	Chromobox protein homolog 5	CBX5	5	5	5	4	2	3	22.225	25.129	38.2	31.9	38.2	32.5	17.3	24.6	136320000	121690000	138790000	104020000	118820000	77687000	0.0356548	1.32267e+08	1.00176e+08	-0.400917
Q9BVP2;Q9P2Q2	Q9BVP2	Guanine nucleotide-binding protein-like 3	GNL3	28	28	28	25	25	25	61.992	323.31	47.5	46.1	49	43.7	42.1	43.7	1.9798e+09	2182200000	2.051e+09	1.5111e+09	1.7071e+09	1.5511e+09	0.00231767	2.071e+09	1.58977e+09	-0.381513
Q9BRJ7	Q9BRJ7	Protein syndesmos	NUDT16L1	3	4	3	3	3	3	23.338	15.645	17.1	21.8	17.1	13.3	17.1	17.5	67559000	72915000	102810000	80631000	0	85573000	0.218793	8.10947e+07	5.54013e+07	-0.549686
O75643	O75643	U5 small nuclear ribonucleoprotein 200 kDa helicase	SNRNP200	30	33	32	28	22	33	244.5	323.31	20.9	23.1	21.5	21	16.3	22.6	167890000	170230000	163080000	147900000	140810000	175310000	0.15615	1.67067e+08	1.54673e+08	-0.111199
P17812	P17812	CTP synthase 1	CTPS1	12	13	15	15	12	13	66.69	138.33	27.4	32.7	39.8	38.7	28.1	32.8	257570000	283630000	226250000	328660000	293840000	309420000	0.0237872	2.55817e+08	310640000	0.280133
Q96DI7	Q96DI7	U5 small nuclear ribonucleoprotein 40 kDa protein	SNRNP40	4	4	3	4	2	3	39.31	10.927	15.1	16.8	12.3	20.2	5.6	13.4	112730000	97299000	106590000	114840000	131740000	101490000	0.173251	1.0554e+08	1.16023e+08	0.13663
O95071	O95071	E3 ubiquitin-protein ligase UBR5	UBR5	6	8	8	6	1	7	309.35	58.916	3.8	5.9	5.9	4.1	0.5	5.6	36591000	30899000	32387000	28323000	0	36266000	0.175237	3.32923e+07	2.15297e+07	-0.628864
Q14004	Q14004	Cyclin-dependent kinase 13	CDK13	2	2	2	1	1	1	164.92	32.216	2.9	2.9	2.9	2.1	2.1	2.1	146400000	164210000	135730000	263450000	0	88889000	0.353909	148780000	1.17446e+08	-0.341179
Q9NY12	Q9NY12	H/ACA ribonucleoprotein complex subunit 1	GAR1	9	9	8	8	8	9	22.348	78.747	38.7	38.7	34.6	38.7	38.7	38.7	1.9654e+09	2.1065e+09	2.0696e+09	1.604e+09	1.6493e+09	1.5843e+09	0.000362472	2.04717e+09	1.61253e+09	-0.3443
Q96I25	Q96I25	Splicing factor 45	RBM17	6	6	6	4	5	4	44.961	27.256	20.2	19.7	17.2	11.5	17	11.5	170600000	186720000	187550000	208990000	210730000	201260000	0.00762803	1.81623e+08	2.06993e+08	0.188635
P31689	P31689	DnaJ homolog subfamily A member 1	DNAJA1	10	9	8	11	9	8	44.868	127.55	35	33.2	30.5	41.3	33.2	30.5	493370000	449400000	434730000	649040000	457380000	753780000	0.0716859	4.59167e+08	6.20067e+08	0.433405
P63010;Q10567	P63010	AP-2 complex subunit beta	AP2B1	11	10	9	6	9	10	104.55	52.07	14.3	15.4	13.7	8.4	12	15.4	104130000	105860000	110340000	126850000	153050000	167220000	0.0121034	1.06777e+08	149040000	0.481103
Q9UHA3	Q9UHA3	Probable ribosome biogenesis protein RLP24	RSL24D1	1	1	1	2	1	2	19.621	9.806	7.4	7.4	7.4	18.4	7.4	18.4	0	0	0	100190000	0	102560000	0.0580854	0.001	6.75833e+07	35.9759
Q86U86	Q86U86	Protein polybromo-1	PBRM1	7	7	6	5	2	4	192.95	59.877	6	6.1	4.3	5	2.2	3.7	119280000	85673000	117710000	82350000	57131000	84951000	0.0404167	1.07554e+08	7.48107e+07	-0.52375
Q01085	Q01085	Nucleolysin TIAR	TIAL1	5	7	5	7	6	6	41.59	120.81	19.2	24.3	19.2	24.5	21.3	22.1	254080000	201660000	255610000	274890000	247020000	389440000	0.114721	2.37117e+08	3.03783e+08	0.357446
O14979	O14979	Heterogeneous nuclear ribonucleoprotein D-like	HNRNPDL	20	19	20	20	23	20	46.437	323.31	38.3	36.2	38.3	36	41.2	36.2	9903600000	11069000000	9527900000	17534000000	14249000000	15640000000	0.00298979	1.01668e+10	1.58077e+10	0.636754
Q99729	Q99729	Heterogeneous nuclear ribonucleoprotein A/B	HNRNPAB	15	15	16	17	17	16	36.224	261.1	33.7	33.7	36.1	36.1	36.7	33.7	20910000000	18672000000	20309000000	36805000000	28463000000	28440000000	0.00850627	1.99637e+10	31236000000	0.645833
Q96EY4	Q96EY4	Translation machinery-associated protein 16	TMA16	5	5	5	6	6	5	23.864	112.35	30.5	30.5	30.5	34	34	30.5	576670000	551130000	515880000	526940000	499290000	498190000	0.0587202	5.47893e+08	508140000	-0.108669
Q13242	Q13242	Serine/arginine-rich splicing factor 9	SRSF9	11	11	11	11	11	12	25.542	75.369	54.8	54.8	54.8	54.8	54.8	54.8	780660000	911860000	822230000	842210000	973610000	991970000	0.0923185	838250000	935930000	0.15902
O75494	O75494	Serine/arginine-rich splicing factor 10	SRSF10	6	7	8	6	6	8	31.3	53.073	26.7	22.1	26.7	22.1	26.7	26.7	793790000	688840000	815030000	761780000	1.055e+09	853410000	0.130594	7.65887e+08	8.90063e+08	0.216777
Q01130	Q01130	Serine/arginine-rich splicing factor 2	SRSF2	2	3	3	3	1	3	25.476	21.463	10.9	18.6	18.6	18.6	3.6	18.6	0	176850000	181960000	127610000	0	243320000	0.48359	1.19603e+08	1.23643e+08	0.0479269
Q07955	Q07955	Serine/arginine-rich splicing factor 1	SRSF1	12	13	12	10	10	13	27.744	136.87	48.8	48.8	48.8	43.5	44.4	48.8	989240000	1.0412e+09	935720000	784690000	1129200000	1.0356e+09	0.480584	9.8872e+08	9.83163e+08	-0.0081309
O14646	O14646	Chromodomain-helicase-DNA-binding protein 1	CHD1	20	20	19	15	14	19	196.69	160.74	20.2	20.2	20.1	15	15.1	20.8	285530000	303730000	249070000	342510000	355380000	352140000	0.00647756	2.79443e+08	350010000	0.32484
Q9NRL2	Q9NRL2	Bromodomain adjacent to zinc finger domain protein 1A	BAZ1A	13	15	14	10	7	11	178.7	167.55	15.4	17.2	15.7	12.1	7.6	13.9	254540000	255770000	259330000	187300000	160020000	191780000	0.000779324	2.56547e+08	179700000	-0.513631
Q9UNX4	Q9UNX4	WD repeat-containing protein 3	WDR3	18	20	18	18	12	20	106.1	131.66	29.9	30.9	26.6	26.8	18.8	31.6	423110000	349780000	392960000	337490000	334430000	373740000	0.090358	3.88617e+08	3.48553e+08	-0.156968
Q9H9Y6	Q9H9Y6	DNA-directed RNA polymerase I subunit RPA2	POLR1B	4	5	5	4	4	4	128.23	13.421	4.6	5.6	5.6	4.2	4.2	4.2	44044000	65478000	51605000	54763000	53340000	33069000	0.259247	53709000	4.70573e+07	-0.190744
P02656	P02656	Apolipoprotein C-III	APOC3	1	1	1	1	1	1	10.852	96.555	16.2	16.2	16.2	16.2	16.2	16.2	2.9396e+09	3.0712e+09	3.2325e+09	2.1159e+09	2385200000	2327600000	0.00120005	3.0811e+09	2.27623e+09	-0.436797
Q969S3	Q969S3	Zinc finger protein 622	ZNF622	2	3	2	3	3	3	54.271	7.1073	6.1	8	6.1	8	8	8	9667600000	11499000000	10852000000	13214000000	7.4683e+09	11611000000	0.480868	1.06729e+10	1.07644e+10	0.0123246
P62701;Q8TD47;P22090	P62701	40S ribosomal protein S4, X isoform	RPS4X	22	22	22	22	24	23	29.597	283.02	69.6	69.6	69.6	69.6	72.6	71.9	6.8849e+09	6.3071e+09	6.5109e+09	5587500000	6.7936e+09	5613200000	0.129043	6.56763e+09	5.9981e+09	-0.130868
Q7L2J0	Q7L2J0	7SK snRNA methylphosphate capping enzyme	MEPCE	8	9	5	4	7	9	74.354	62.847	27	28.3	13.9	10.2	21.3	23.8	144540000	120430000	138730000	143520000	171390000	195160000	0.0497497	1.34567e+08	1.70023e+08	0.337412
O00629	O00629	Importin subunit alpha-3	KPNA4	2	3	1	2	2	2	57.886	19.315	10.9	13.4	8.3	10.7	5.8	10.7	67724000	69803000	61438000	124780000	64781000	85393000	0.113686	6.63217e+07	9.16513e+07	0.466676
P20042	P20042	Eukaryotic translation initiation factor 2 subunit 2	EIF2S2	4	5	6	6	7	7	38.388	28.39	13.5	21.6	22.5	24.6	24.3	27	193750000	146690000	199920000	195980000	214360000	207650000	0.108214	180120000	2.05997e+08	0.193663
Q9BQA1	Q9BQA1	Methylosome protein 50	WDR77	2	2	3	2	2	2	36.724	5.0939	6.4	6.4	18.4	6.4	6.4	6.4	97130000	91357000	87930000	139510000	97647000	90069000	0.169427	92139000	1.09075e+08	0.243441
P81605	P81605	Dermcidin;Survival-promoting peptide;DCD-1	DCD	2	0	1	1	2	2	11.284	6.7541	12.7	0	10	12.7	12.7	12.7	73715000	0	0	0	77253000	81212000	0.238765	2.45717e+07	5.28217e+07	1.10413
P18085	P18085	ADP-ribosylation factor 4	ARF4	3	4	2	4	3	4	20.511	11.781	21.7	27.2	17.8	27.2	21.7	27.2	65544000	72788000	55642000	147190000	101560000	122290000	0.00691851	64658000	123680000	0.935711
P62805	P62805	Histone H4	HIST1H4A	14	14	14	13	15	14	11.367	199.76	66	66	66	65	66	66	29759000000	29653000000	31283000000	17546000000	24409000000	18887000000	0.00503069	3.02317e+10	2.02807e+10	-0.575955
O00571;O15523;Q9NQI0	O00571;O15523	ATP-dependent RNA helicase DDX3X;ATP-dependent RNA helicase DDX3Y	DDX3X;DDX3Y	54	54	53	53	53	54	73.243	323.31	79.5	79.5	79	79.5	79.5	79.9	29414000000	31342000000	30517000000	28193000000	26999000000	26558000000	0.006431	3.04243e+10	27250000000	-0.158969
Q969T9	Q969T9	WW domain-binding protein 2	WBP2	2	2	2	4	3	3	28.087	7.1431	7.7	7.7	7.7	13.4	9.6	9.6	90178000	100910000	99264000	111980000	114710000	117370000	0.00413282	96784000	1.14687e+08	0.244857
Q99755;O14986;O60331;A2A3N6	Q99755	Phosphatidylinositol 4-phosphate 5-kinase type-1 alpha	PIP5K1A	5	3	3	3	1	3	62.633	16.955	12.3	6.4	8.4	7.7	2.5	7.7	59975000	63283000	63035000	53374000	0	58268000	0.126944	6.20977e+07	37214000	-0.738694
P56545;Q13363	P56545	C-terminal-binding protein 2	CTBP2	4	4	5	5	3	4	48.944	15.157	13	13	19.1	19.1	8.8	13	65042000	87396000	79643000	56486000	42425000	59441000	0.0214708	7.73603e+07	52784000	-0.551493
P13010	P13010	X-ray repair cross-complementing protein 5	XRCC5	3	4	3	3	4	4	82.704	28.095	10.4	11.9	8.9	8.9	11.9	11.9	161560000	97598000	75627000	152470000	48902000	105680000	0.413245	111595000	1.02351e+08	-0.124752
Q9Y580	Q9Y580	RNA-binding protein 7	RBM7	10	10	10	10	8	9	30.503	200.41	45.5	45.5	45.5	45.5	38.3	42.1	1408600000	1.5947e+09	1.4668e+09	1.5412e+09	1139200000	1.493e+09	0.256798	1.49003e+09	1.39113e+09	-0.0990839
Q8IUF8	Q8IUF8	Bifunctional lysine-specific demethylase and histidyl-hydroxylase MINA	MINA	2	2	2	2	2	1	52.8	6.6737	5.2	5.2	5.2	5.2	5.2	3	89320000	67463000	66204000	69711000	66554000	0	0.146843	74329000	4.54217e+07	-0.710545
Q13428	Q13428	Treacle protein	TCOF1	10	12	13	11	11	12	152.1	104.18	10.8	12.4	13.2	11	11.1	11.4	287070000	259370000	235070000	263380000	306830000	266490000	0.21043	2.60503e+08	278900000	0.0984461
P32969	P32969	60S ribosomal protein L9	RPL9	9	9	10	10	8	10	21.863	195.25	65.1	65.1	65.1	65.1	65.1	65.1	911200000	922690000	829560000	1203700000	1215600000	1.0502e+09	0.0057581	8.87817e+08	1.1565e+09	0.381432
Q9P2I0	Q9P2I0	Cleavage and polyadenylation specificity factor subunit 2	CPSF2	7	10	8	9	8	9	88.486	113.92	11.4	18.4	16.2	15	13.8	15	184240000	153860000	150630000	325490000	367040000	290070000	0.00131355	162910000	3.27533e+08	1.00757
Q13283	Q13283	Ras GTPase-activating protein-binding protein 1	G3BP1	14	14	14	14	12	13	52.164	259.59	47.2	47.2	47.4	49.8	39.1	45.1	1334800000	1422000000	1367800000	1.0351e+09	1200000000	1152700000	0.00563405	1.37487e+09	1.12927e+09	-0.283906
Q8IYL2	Q8IYL2	Probable tRNA (uracil-O(2)-)-methyltransferase	TRMT44	1	1	1	1	0	1	84.628	3.4586	2.4	2.4	2.4	2.4	0	2.4	6218500	3602200	3669200	0	0	4210100	0.0667429	4.49663e+06	1.40337e+06	-1.67995
Q6UB35	Q6UB35	Monofunctional C1-tetrahydrofolate synthase, mitochondrial	MTHFD1L	2	3	2	3	2	3	105.79	6.0755	2.6	4.6	3.6	4.6	2.6	4.6	0	21377000	26068000	27795000	0	43829000	0.310999	15815000	2.38747e+07	0.594187
Q9Y3B9	Q9Y3B9	RRP15-like protein	RRP15	5	6	6	4	5	4	31.484	17.017	17.7	18.1	18.1	13.1	17.7	13.1	828180000	742130000	837520000	562630000	576800000	542010000	0.000817281	802610000	560480000	-0.518036
O75475	O75475	PC4 and SFRS1-interacting protein	PSIP1	7	7	7	4	4	4	60.103	28.347	19.4	19.4	19.4	10.6	10	11.9	135090000	152910000	156820000	119350000	124630000	153750000	0.140654	1.48273e+08	1.32577e+08	-0.161432
P63173	P63173	60S ribosomal protein L38	RPL38	7	7	7	7	6	7	8.2178	44.638	52.9	52.9	52.9	52.9	52.9	52.9	1.0276e+09	1208300000	1355200000	2.0444e+09	1.8027e+09	1.7788e+09	0.0029753	1.19703e+09	1.8753e+09	0.647658
Q15398	Q15398	Disks large-associated protein 5	DLGAP5	6	5	5	5	3	6	95.114	21.243	7.9	6.7	7.1	7.1	3.7	9	66766000	74211000	68399000	67764000	0	70734000	0.183129	69792000	46166000	-0.596231
P06737	P06737	Glycogen phosphorylase, liver form	PYGL	16	14	17	15	12	17	97.147	128.81	24.9	22.1	26.4	22.6	19.2	25.7	215710000	212100000	184020000	177210000	148240000	207660000	0.128512	2.03943e+08	1.77703e+08	-0.198698
Q96SZ6	Q96SZ6	CDK5 regulatory subunit-associated protein 1	CDK5RAP1	2	2	2	2	1	2	67.688	10.874	4.3	4.3	4.3	4.3	2.2	4.3	51694000	58585000	43750000	41193000	0	48211000	0.120185	51343000	2.98013e+07	-0.784791
Q5VYS8	Q5VYS8	Terminal uridylyltransferase 7	ZCCHC6	6	5	5	0	0	0	171.23	23.008	5.6	4.8	4.8	0	0	0	78006000	66383000	74179000	0	0	0	1.43529e-05	72856000	0.001	-36.0843
Q6NW34	Q6NW34	Uncharacterized protein C3orf17	C3orf17	6	7	6	5	3	3	64.551	30.268	16.8	18.7	15	13.2	7.2	9.5	95726000	95463000	89380000	87227000	68673000	74511000	0.0230848	93523000	7.68037e+07	-0.284146
P30041	P30041	Peroxiredoxin-6	PRDX6	3	3	4	4	2	3	25.035	10.931	12.5	12.5	20.1	20.1	9.4	14.7	92233000	61293000	81253000	93874000	0	92681000	0.322845	7.82597e+07	62185000	-0.331702
Q96HR8	Q96HR8	H/ACA ribonucleoprotein complex non-core subunit NAF1	NAF1	3	2	3	4	3	2	53.716	36.014	7.3	5.3	7.3	10.3	8.3	5.3	280460000	280440000	221680000	191640000	229250000	221880000	0.0547671	260860000	2.14257e+08	-0.283936
Q9NUD5	Q9NUD5	Zinc finger CCHC domain-containing protein 3	ZCCHC3	8	8	6	5	7	6	43.547	43.813	23.3	23.3	17.6	12.7	19.9	17.4	111230000	114700000	109800000	146920000	115990000	132530000	0.0464091	111910000	1.31813e+08	0.236157
Q96EY1	Q96EY1	DnaJ homolog subfamily A member 3, mitochondrial	DNAJA3	7	6	5	6	6	6	52.488	59.766	18.1	18.1	14.6	18.1	13.3	18.1	202320000	163380000	188990000	201340000	248030000	252230000	0.0348744	1.84897e+08	2.33867e+08	0.338967
O95373	O95373	Importin-7	IPO7	4	2	3	6	6	5	119.52	21.265	5	3.1	3.9	8.2	7.8	6.6	41861000	52343000	49297000	102240000	40606000	86298000	0.10108	4.78337e+07	7.63813e+07	0.675194
Q15397	Q15397	Pumilio domain-containing protein KIAA0020	KIAA0020	17	16	17	17	15	17	73.584	124.8	30.4	29.2	30.9	29.6	28.2	29.3	344090000	306960000	340930000	242120000	225160000	291760000	0.0144222	330660000	2.53013e+08	-0.386135
Q10570	Q10570	Cleavage and polyadenylation specificity factor subunit 1	CPSF1	17	11	12	17	13	16	160.88	100.35	15.9	10	11.2	15.9	11.7	15.6	143370000	154060000	143490000	210060000	231480000	216990000	0.000278557	1.46973e+08	219510000	0.578732
Q92769	Q92769	Histone deacetylase 2	HDAC2	2	3	2	2	2	4	55.364	20.996	10.9	16.8	12.1	8	12.1	18.6	111690000	94933000	123240000	0	81445000	94000000	0.0838598	1.09954e+08	5.84817e+07	-0.910848
P19525	P19525	Interferon-induced, double-stranded RNA-activated protein kinase	EIF2AK2	8	8	10	9	7	7	62.094	53.012	16.3	16	20.3	17.8	14.2	14.2	313550000	334210000	327710000	316410000	213090000	302320000	0.109732	3.25157e+08	2.77273e+08	-0.229826
Q13889	Q13889	General transcription factor IIH subunit 3	GTF2H3	1	1	2	2	1	1	34.378	18.288	6.5	6.5	14.3	14.3	6.5	6.5	0	0	70155000	88017000	0	0	0.440799	23385000	29339000	0.327236
Q9UPP1;O75151	Q9UPP1	Histone lysine demethylase PHF8	PHF8	6	5	4	2	2	3	117.86	14.158	6.1	5.4	4	1.8	2.5	3.2	96689000	101640000	87731000	75473000	100950000	66311000	0.132163	9.53533e+07	8.09113e+07	-0.236942
P68104;Q5VTE0;Q05639	P68104;Q5VTE0	Elongation factor 1-alpha 1;Putative elongation factor 1-alpha-like 3	EEF1A1;EEF1A1P5	18	18	17	20	20	18	50.14	310.49	50.4	50.4	49.8	60.2	60.2	59.3	3.2575e+09	3.8829e+09	3.968e+09	5028600000	5451300000	4959000000	0.00301844	3.7028e+09	5146300000	0.474919
P08670;P17661;P41219;Q16352;P07196	P08670	Vimentin	VIM	35	35	32	37	37	34	53.651	323.31	78.3	71.5	70.6	79.2	80.7	73.4	1.8533e+09	1.9601e+09	1.8692e+09	1.9156e+09	2477000000	2453500000	0.0529297	1.8942e+09	2.28203e+09	0.268731
Q08J23	Q08J23	tRNA (cytosine(34)-C(5))-methyltransferase	NSUN2	17	14	15	13	7	17	86.47	133.39	31.8	25.7	30.5	26.2	14.1	32.5	215740000	206990000	207610000	208260000	228210000	222750000	0.108825	2.10113e+08	219740000	0.0646298
Q9NP81	Q9NP81	Serine--tRNA ligase, mitochondrial	SARS2	3	2	1	3	1	3	58.282	9.5534	9.3	5.8	2.9	9.7	3.3	9.3	31066000	32458000	0	33778000	0	34991000	0.458115	2.11747e+07	22923000	0.114457
Q9H501	Q9H501	ESF1 homolog	ESF1	8	7	8	3	5	7	98.795	32.671	12	11.4	12.3	5.9	9	9.5	233810000	192010000	170170000	158560000	157750000	148520000	0.0411224	1.98663e+08	1.54943e+08	-0.358585
Q14444	Q14444	Caprin-1	CAPRIN1	18	19	19	17	17	19	78.365	323.31	28.1	31.9	29.6	27.8	27.8	29.6	4324800000	4.0727e+09	4.2716e+09	3.5766e+09	3.7299e+09	3.3808e+09	0.00324123	4.22303e+09	3.56243e+09	-0.245417
P63167	P63167	Dynein light chain 1, cytoplasmic	DYNLL1	4	4	3	4	4	4	10.366	106.79	58.4	58.4	49.4	58.4	58.4	58.4	1200700000	1135900000	1369400000	1.0362e+09	968170000	861820000	0.0156849	1.23533e+09	9.55397e+08	-0.370729
P63104	P63104	14-3-3 protein zeta/delta	YWHAZ	3	1	4	4	0	3	27.745	45.005	16.7	9	22.4	22.4	0	16.7	128150000	0	52101000	67018000	0	57074000	0.341753	6.00837e+07	41364000	-0.538597
P50990	P50990	T-complex protein 1 subunit theta	CCT8	5	5	4	5	3	5	59.62	19.444	9.7	9.7	7.8	10.8	6	9.3	119650000	153210000	121180000	184200000	168530000	139840000	0.0626187	1.31347e+08	164190000	0.321987
P12268	P12268	Inosine-5-monophosphate dehydrogenase 2	IMPDH2	7	9	4	10	10	9	55.804	149.82	23.7	27.8	16	30.7	31.5	29.4	69189000	55952000	43794000	263520000	224220000	193430000	0.000688831	5.63117e+07	2.27057e+08	2.01155
O43422	O43422	52 kDa repressor of the inhibitor of the protein kinase	PRKRIR	3	3	3	2	1	3	87.703	12.166	6.3	6.3	6.3	5	2.4	6.3	20669000	29707000	19540000	16281000	0	18454000	0.0763655	2.33053e+07	1.15783e+07	-1.00923
Q12894	Q12894	Interferon-related developmental regulator 2	IFRD2	3	3	3	2	2	2	54.813	14.334	8.1	8.1	8.1	5.1	5.1	6.3	42049000	32559000	37272000	32358000	0	27023000	0.0836082	3.72933e+07	1.97937e+07	-0.913879
P46777	P46777	60S ribosomal protein L5	RPL5	10	9	9	7	7	8	34.362	68.941	38.4	35	35	31.6	31.6	35	1225600000	990330000	1081200000	627440000	651030000	709380000	0.00193761	1.09904e+09	6.62617e+08	-0.730002
Q96GD4	Q96GD4	Aurora kinase B	AURKB	6	6	6	5	4	5	39.31	39.38	25	25	25	20.6	16.6	20.9	107760000	114720000	103850000	112600000	87167000	127120000	0.494247	1.08777e+08	1.08962e+08	0.00246038
Q96EK4	Q96EK4	THAP domain-containing protein 11	THAP11	2	2	1	1	2	1	34.455	3.1882	5.4	5.4	2.5	2.5	5.4	2.5	0	56971000	0	0	96192000	0	0.371709	1.89903e+07	32064000	0.755689
Q13868	Q13868	Exosome complex component RRP4	EXOSC2	8	8	8	7	7	8	32.789	148.81	39.6	39.6	39.6	30.4	35.8	39.6	548790000	521170000	606360000	483180000	398320000	451490000	0.0157391	5.58773e+08	444330000	-0.330632
Q15554	Q15554	Telomeric repeat-binding factor 2	TERF2	6	6	6	3	3	4	59.593	17.072	15.3	14.9	12	6.5	6.5	9.4	75765000	69342000	75097000	56996000	60267000	48516000	0.00550608	7.34013e+07	5.52597e+07	-0.409579
Q7Z4Q2	Q7Z4Q2	HEAT repeat-containing protein 3	HEATR3	2	1	2	2	1	2	74.582	3.0278	3.5	1.6	3.5	3.5	1.9	3.5	43374000	0	28709000	29547000	0	35344000	0.446694	2.40277e+07	2.16303e+07	-0.151641
P62753	P62753	40S ribosomal protein S6	RPS6	16	16	16	16	15	16	28.68	261.96	45.4	45.4	45.4	45.4	45.4	45.4	9081200000	8950300000	9001500000	7.3274e+09	10425000000	7.6544e+09	0.305398	9011000000	8.46893e+09	-0.0895069
O94905	O94905	Erlin-2	ERLIN2	6	7	6	6	5	6	37.839	41.21	25.4	32.4	29.5	28.9	22.4	29.5	205890000	237810000	255470000	184130000	222420000	239240000	0.230351	2.33057e+08	2.15263e+08	-0.114578
P84243	P84243	Histone H3.3	H3F3A	1	1	1	1	1	1	15.328	212.81	48.5	48.5	53.7	48.5	55.9	43.4	1.7701e+09	2.0407e+09	1.5597e+09	1349900000	7e+09	1409100000	0.239846	1.79017e+09	3.253e+09	0.861677
P68431;Q16695;Q6NXT2	P68431;Q16695	Histone H3.1;Histone H3.1t	HIST1H3A;HIST3H3	1	1	1	1	1	1	15.404	98.071	55.9	55.9	61	55.9	63.2	50.7	4.1097e+09	4343300000	3.6178e+09	2161700000	1.5043e+09	2360200000	0.00193633	4.0236e+09	2.00873e+09	-1.0022
Q71DI3	Q71DI3	Histone H3.2	HIST2H3A	7	7	8	7	9	6	15.388	127.43	55.9	55.9	61	55.9	63.2	50.7	19858000000	19425000000	20322000000	9711100000	12968000000	11515000000	0.000486926	1.98683e+10	1.1398e+10	-0.801686
P62854;Q5JNZ5	P62854;Q5JNZ5	40S ribosomal protein S26;Putative 40S ribosomal protein S26-like 1	RPS26;RPS26P11	4	4	4	4	4	4	13.015	22.358	37.4	37.4	37.4	37.4	37.4	37.4	10558000000	12561000000	11323000000	12861000000	16377000000	8719600000	0.317798	1.14807e+10	1.26525e+10	0.14022
Q8WTT2	Q8WTT2	Nucleolar complex protein 3 homolog	NOC3L	23	25	23	23	21	26	92.547	145	34.1	36.5	33	31.9	28	35.9	899940000	801760000	850640000	766740000	717520000	692890000	0.0124135	850780000	7.25717e+08	-0.22938
O43148	O43148	mRNA cap guanine-N7 methyltransferase	RNMT	15	16	16	16	14	15	54.843	143.78	37.8	42.2	42.2	42.2	34.7	37.2	888980000	805750000	878760000	1139300000	1232400000	1114500000	0.00119101	857830000	1.16207e+09	0.437929
P49643	P49643	DNA primase large subunit	PRIM2	3	2	3	3	1	2	58.805	8.6425	7.1	4.3	7.1	7.1	2.2	4.3	31149000	0	24156000	22537000	0	0	0.208181	18435000	7.51233e+06	-1.29511
P15104	P15104	Glutamine synthetase	GLUL	2	3	2	0	2	3	42.064	18.665	6.4	6.4	6.2	0	6.4	6.4	0	143770000	135390000	0	0	0	0.0582374	9.30533e+07	0.001	-36.4373
Q13155	Q13155	Aminoacyl tRNA synthase complex-interacting multifunctional protein 2	AIMP2	3	3	3	1	1	4	35.348	27.564	20.3	22.8	22.8	2.8	2.8	25.6	35273000	37698000	38184000	0	0	44849000	0.107023	3.70517e+07	1.49497e+07	-1.30943
P16615;Q93084;O14983	P16615	Sarcoplasmic/endoplasmic reticulum calcium ATPase 2	ATP2A2	6	5	7	7	1	4	114.76	24.818	8.3	6.8	9.7	9.5	2	5	72870000	0	74348000	102060000	0	93375000	0.35706	4.90727e+07	65145000	0.408735
O75131;Q96FN4;Q8IYJ1;Q96A23;O95741;Q86YQ8;Q9HCH3;Q9UBL6	O75131	Copine-3	CPNE3	2	3	3	3	5	5	60.13	26.749	3.7	8	8	8	12.7	12.7	663780000	285500000	221800000	403060000	360760000	272960000	0.385068	390360000	3.45593e+08	-0.17573
P78332	P78332	RNA-binding protein 6	RBM6	17	15	16	11	10	12	128.64	128.62	17.3	15.5	15.9	11.6	9.9	13.3	445950000	463760000	428710000	502640000	502560000	444170000	0.083633	446140000	4.83123e+08	0.114895
O75694	O75694	Nuclear pore complex protein Nup155	NUP155	4	2	4	3	2	6	155.2	11.305	3.1	1.5	3.1	3.2	1.5	6.3	34721000	0	32874000	43750000	0	37671000	0.403884	2.25317e+07	2.71403e+07	0.268484
Q96T37	Q96T37	Putative RNA-binding protein 15	RBM15	16	19	15	18	16	16	107.19	123.33	19.2	23.6	20.4	22.5	20.1	23.6	308530000	323870000	370310000	326340000	291140000	368060000	0.426507	3.34237e+08	3.28513e+08	-0.0249181
Q8NEY8	Q8NEY8	Periphilin-1	PPHLN1	23	25	21	22	21	20	52.736	226.24	51.3	53.5	46.7	45.9	43.9	46.7	5816900000	6.1286e+09	6.129e+09	3.9911e+09	4.2061e+09	4740800000	0.00111878	6.02483e+09	4.31267e+09	-0.482341
Q9UQ35	Q9UQ35	Serine/arginine repetitive matrix protein 2	SRRM2	11	11	11	4	3	7	299.61	72.65	6.6	6.8	6.4	2.6	1.9	4.4	1186200000	978470000	1.0104e+09	699070000	426820000	678820000	0.00685871	1.05836e+09	601570000	-0.815021
Q9Y3I0	Q9Y3I0	tRNA-splicing ligase RtcB homolog	RTCB	33	33	33	33	34	33	55.21	323.31	63.8	66.1	64.6	65.9	66.1	64.6	5333000000	5790300000	5397400000	6.2344e+09	6.5268e+09	5782200000	0.0300785	5506900000	6.18113e+09	0.166631
Q5T9A4	Q5T9A4	ATPase family AAA domain-containing protein 3B	ATAD3B	15	12	13	16	13	17	72.572	218.6	29.6	20.8	22.7	29.8	23.1	33.3	317350000	270560000	265080000	508490000	485180000	531060000	0.000228369	284330000	5.08243e+08	0.837953
P00338;Q6ZMR3;P07864	P00338	L-lactate dehydrogenase A chain	LDHA	9	9	8	7	9	9	36.688	54.298	32.5	32.5	27.7	26.5	36.1	32.5	316000000	448580000	193090000	457830000	398310000	443320000	0.10391	3.19223e+08	4.33153e+08	0.440312
Q15021	Q15021	Condensin complex subunit 1	NCAPD2	3	2	3	3	1	3	157.18	13.446	3.4	2.5	3.4	3.4	0.7	3.4	20884000	17963000	19615000	19941000	0	25450000	0.302595	1.94873e+07	1.51303e+07	-0.365093
O95707	O95707	Ribonuclease P protein subunit p29	POP4	3	3	3	3	2	2	25.424	5.5707	18.2	18.2	18.2	18.2	10	13.6	57111000	67408000	60287000	82389000	66242000	86059000	0.0354807	61602000	78230000	0.344745
Q9NP64	Q9NP64	Nucleolar protein of 40 kDa	ZCCHC17	2	1	3	2	2	3	27.569	24.84	11.2	5.8	17.4	11.2	12	17.4	163550000	0	163810000	95485000	110030000	107370000	0.467001	109120000	104295000	-0.0652456
Q9H3K6	Q9H3K6	BolA-like protein 2	BOLA2	3	3	3	3	4	3	10.116	18.448	43	43	43	43	61.6	43	272850000	188920000	187570000	365590000	256250000	262090000	0.0798753	2.16447e+08	2.94643e+08	0.444958
P12277	P12277	Creatine kinase B-type	CKB	6	6	5	5	3	5	42.644	61.733	26	26	23.4	23.4	16.3	23.4	157440000	166810000	67172000	76328000	51521000	58512000	0.0520688	130474000	6.21203e+07	-1.07062
Q96DV4	Q96DV4	39S ribosomal protein L38, mitochondrial	MRPL38	6	6	6	6	5	6	44.596	45.583	22.1	22.1	22.1	22.1	17.1	22.1	150400000	141990000	140590000	118230000	129430000	123580000	0.0049414	1.44327e+08	1.23747e+08	-0.221948
Q14204	Q14204	Cytoplasmic dynein 1 heavy chain 1	DYNC1H1	12	11	9	10	5	10	532.4	33.71	4.8	4.6	4	4.2	1.9	4.2	53908000	65942000	60928000	71825000	51345000	93310000	0.199335	6.02593e+07	72160000	0.260015
Q9H583	Q9H583	HEAT repeat-containing protein 1;HEAT repeat-containing protein 1, N-terminally processed	HEATR1	14	15	14	14	9	14	242.37	116.08	10.1	10.3	10.1	9.7	5.9	9.9	113830000	103120000	115120000	86967000	58672000	98108000	0.0377431	110690000	81249000	-0.446103
P53985	P53985	Monocarboxylate transporter 1	SLC16A1	2	1	1	2	1	1	53.944	7.2293	6	2.4	2.4	6	2.4	2.4	84919000	0	87273000	0	85444000	129730000	0.389393	5.73973e+07	7.17247e+07	0.321486
P82650	P82650	28S ribosomal protein S22, mitochondrial	MRPS22	15	13	13	12	12	12	41.28	191.41	44.7	44.4	41.1	39.2	39.2	36.7	866730000	763180000	722840000	753480000	806280000	654530000	0.248215	784250000	7.38097e+08	-0.0875038
Q9H307	Q9H307	Pinin	PNN	2	3	2	1	2	1	81.627	16.556	3.8	5.3	3.8	1.5	3.8	1.5	191390000	206020000	183060000	0	143460000	0	0.0196461	193490000	47820000	-2.01657
Q14103	Q14103	Heterogeneous nuclear ribonucleoprotein D0	HNRNPD	25	25	25	24	25	24	38.434	323.31	46.2	46.2	46.2	42.8	43.4	42.8	33129000000	36869000000	35908000000	48773000000	49927000000	46338000000	0.000534485	35302000000	48346000000	0.453647
O75592	O75592	E3 ubiquitin-protein ligase MYCBP2	MYCBP2	5	5	5	3	1	1	513.63	21.306	1.7	1.4	1.7	1.1	0.3	0.3	28852000	57878000	40030000	32452000	0	0	0.0419328	4.22533e+07	1.08173e+07	-1.96572
Q9NSD9	Q9NSD9	Phenylalanine--tRNA ligase beta subunit	FARSB	2	3	3	4	2	4	66.115	8.948	3.7	5.9	5.9	7.5	3.1	7.5	0	36742000	35072000	41545000	31917000	32248000	0.206655	23938000	3.52367e+07	0.557775
Q92665	Q92665	28S ribosomal protein S31, mitochondrial	MRPS31	8	8	9	10	8	11	45.318	65.212	28.9	27.1	32.7	32.9	28.9	36.7	214490000	195660000	210160000	170180000	163100000	193040000	0.0213251	206770000	175440000	-0.237049
Q71UM5	Q71UM5	40S ribosomal protein S27-like	RPS27L	1	1	1	1	1	1	9.4771	11.551	28.6	28.6	28.6	28.6	38.1	38.1	0	73298000	58279000	69232000	65124000	72079000	0.164284	43859000	6.88117e+07	0.64978
P42677	P42677	40S ribosomal protein S27	RPS27	4	4	4	4	5	5	9.461	38.537	31	31	31	31	40.5	40.5	3.6772e+09	3.5525e+09	3.3668e+09	2705900000	2.9764e+09	3.1437e+09	0.0097338	3.53217e+09	2.942e+09	-0.263756
Q00535	Q00535	Cyclin-dependent-like kinase 5	CDK5	2	1	0	2	2	2	33.304	7.1905	8.2	5.5	2.7	8.2	8.2	8.2	65078000	0	0	47170000	68267000	91810000	0.0667992	2.16927e+07	6.90823e+07	1.67111
P51398	P51398	28S ribosomal protein S29, mitochondrial	DAP3	9	8	9	9	11	8	45.566	86.869	26.9	24.6	26.9	26.6	35.2	24.4	265940000	218140000	320800000	263910000	193490000	263170000	0.248968	2.68293e+08	240190000	-0.159635
Q9BPX3	Q9BPX3	Condensin complex subunit 3	NCAPG	3	4	4	3	1	2	114.33	18.865	3.3	6.3	6.1	4.6	1.6	1.6	24623000	30733000	26181000	42196000	0	36991000	0.478109	27179000	2.63957e+07	-0.0421913
O75477	O75477	Erlin-1	ERLIN1	3	3	3	3	3	3	39.171	35.892	21.6	21.6	21.6	18.1	21.6	21.6	101420000	75510000	94408000	70495000	64088000	87738000	0.0969209	90446000	74107000	-0.287447
Q9NYK5	Q9NYK5	39S ribosomal protein L39, mitochondrial	MRPL39	3	3	3	3	2	3	38.711	8.7005	11.2	11.2	11.2	11.2	7.7	11.2	58500000	46355000	50010000	59774000	0	89566000	0.474042	5.16217e+07	49780000	-0.0524105
O43592	O43592	Exportin-T	XPOT	3	3	3	2	1	3	109.96	12.927	4	4.3	4.3	2.7	1.5	3.6	63363000	38796000	43881000	0	0	52225000	0.0871214	48680000	1.74083e+07	-1.48355
Q99623	Q99623	Prohibitin-2	PHB2	5	5	7	5	4	5	33.296	21.237	19.7	18.7	29.4	19.7	17.7	22.7	167260000	125770000	98705000	229600000	152400000	185630000	0.0609629	1.30578e+08	189210000	0.535073
P35580	P35580	Myosin-10	MYH10	3	3	2	3	0	3	229	15.146	2.7	2.7	1.9	2.7	0	2.7	58229000	72562000	54061000	70300000	0	108810000	0.477825	6.16173e+07	5.97033e+07	-0.0455248
Q9BXJ9;Q6N069	Q9BXJ9	N-alpha-acetyltransferase 15, NatA auxiliary subunit	NAA15	5	6	5	4	3	5	101.27	30.556	9.8	11	9.8	8.8	5.5	9.9	63776000	49767000	55337000	80737000	58870000	103060000	0.0700642	5.62933e+07	80889000	0.522979
O14647	O14647	Chromodomain-helicase-DNA-binding protein 2	CHD2	34	33	35	29	28	39	211.34	323.31	23.5	23.5	24	20.8	19.2	27.5	447220000	481160000	508020000	473080000	396950000	457060000	0.139325	478800000	4.42363e+08	-0.114191
P53396	P53396	ATP-citrate synthase	ACLY	2	3	2	3	2	1	120.84	11.567	2.8	4.4	2.8	4.4	2.9	1.4	41123000	32393000	35717000	49900000	34153000	0	0.302189	36411000	2.80177e+07	-0.378038
Q9HC52;O95503	Q9HC52	Chromobox protein homolog 8	CBX8	8	9	8	3	5	7	43.395	34.508	24.7	27.2	27	8.2	16.5	22.1	150350000	139870000	174580000	81920000	110060000	96184000	0.00543569	1.54933e+08	9.60547e+07	-0.68972
P62841	P62841	40S ribosomal protein S15	RPS15	5	6	6	7	6	7	17.04	318.88	46.2	64.8	64.8	69.7	60.7	69.7	7.4425e+09	5811200000	5635500000	4.1582e+09	4572900000	4980900000	0.0250941	6.2964e+09	4.57067e+09	-0.462123
O15371	O15371	Eukaryotic translation initiation factor 3 subunit D	EIF3D	18	18	17	17	15	17	63.972	323.31	47.8	47.8	46.2	42.5	37.2	42.5	982020000	931650000	945950000	907770000	791560000	931250000	0.0851028	9.53207e+08	876860000	-0.120443
Q8N1F7	Q8N1F7	Nuclear pore complex protein Nup93	NUP93	5	5	4	4	3	6	93.487	42.235	9.9	10.4	8.9	8.9	5.3	11.4	58861000	46426000	43252000	63420000	55744000	72095000	0.0505038	49513000	63753000	0.364686
Q6RFH5	Q6RFH5	WD repeat-containing protein 74	WDR74	6	6	6	4	4	4	42.441	44.85	24.4	24.4	24.4	16.6	13.5	11.2	266390000	196580000	252410000	86053000	127310000	90130000	0.0026943	238460000	1.01164e+08	-1.23705
P08708	P08708	40S ribosomal protein S17	RPS17	10	10	11	9	9	10	15.55	150.15	65.9	65.9	65.9	65.9	65.9	65.9	1434400000	1441700000	1.5542e+09	1.9465e+09	2247900000	2.08e+09	0.00149425	1.47677e+09	2.09147e+09	0.502073
P55771;P15863	P55771	Paired box protein Pax-9	PAX9	4	4	4	2	2	2	36.31	12.635	17.3	17.3	17.3	9.1	10	10	80192000	118160000	91553000	0	0	0	0.00050478	96635000	0.001	-36.4918
P08621	P08621	U1 small nuclear ribonucleoprotein 70 kDa	SNRNP70	3	3	3	3	3	3	51.556	8.9884	8.2	8.2	8.2	8.2	8.2	8.2	142110000	129260000	145230000	288870000	161540000	201080000	0.0540076	1.38867e+08	2.17163e+08	0.64508
O60287	O60287	Nucleolar pre-ribosomal-associated protein 1	URB1	8	8	10	8	5	8	254.39	70.278	6.6	6.1	7.7	5.6	3.9	6.2	97998000	99577000	96331000	131890000	72142000	130970000	0.263414	9.79687e+07	1.11667e+08	0.188815
P50750	P50750	Cyclin-dependent kinase 9	CDK9	1	2	1	1	1	2	42.777	14.924	4.8	9.1	4.8	6.5	6.5	9.1	0	29603000	0	0	0	70903000	0.30971	9.86767e+06	2.36343e+07	1.2601
Q9ULX6	Q9ULX6	A-kinase anchor protein 8-like	AKAP8L	7	7	6	6	5	7	71.639	75.565	13.6	14.4	13.5	13	9.3	15	176770000	214290000	214830000	172190000	169770000	187580000	0.0692126	2.01963e+08	1.76513e+08	-0.194316
Q9Y6M1	Q9Y6M1	Insulin-like growth factor 2 mRNA-binding protein 2	IGF2BP2	4	3	3	1	0	2	66.121	45.04	10.5	8.8	8.8	4.8	2.2	7.7	52741000	55056000	63718000	0	0	40144000	0.0168473	5.71717e+07	1.33813e+07	-2.09508
P51608	P51608	Methyl-CpG-binding protein 2	MECP2	2	3	4	3	1	2	52.44	16.677	6.6	10.1	12.1	10.1	3.7	6.6	59706000	72699000	70764000	41198000	0	54547000	0.050794	67723000	31915000	-1.08541
Q9BZI7	Q9BZI7	Regulator of nonsense transcripts 3B	UPF3B	6	6	6	4	6	6	57.761	24.588	15.3	15.3	15.3	9.9	15.3	15.3	163440000	114420000	138590000	137360000	164350000	147760000	0.266924	1.38817e+08	1.49823e+08	0.110082
P22392;O60361;P15531	P22392;O60361;P15531	Nucleoside diphosphate kinase B;Putative nucleoside diphosphate kinase;Nucleoside diphosphate kinase A	NME2;NME2P1;NME1	2	2	1	1	1	2	17.298	4.0128	14.5	14.5	7.9	6.6	7.9	14.5	0	0	0	0	0	239690000	0.18695	0.001	7.98967e+07	36.2174
P50402	P50402	Emerin	EMD	7	8	7	5	3	5	28.994	50.403	39.4	43.3	36.6	25.2	14.6	22.4	173750000	180160000	156390000	78420000	105080000	121380000	0.0044624	170100000	1.01627e+08	-0.743104
P62277	P62277	40S ribosomal protein S13	RPS13	12	12	12	12	13	12	17.222	90.443	55.6	55.6	55.6	55.6	55.6	55.6	2358700000	2274700000	2.1208e+09	2540300000	4361400000	2425800000	0.122759	2.2514e+09	3.10917e+09	0.465706
Q7L0Y3	Q7L0Y3	Mitochondrial ribonuclease P protein 1	TRMT10C	9	8	9	10	8	9	47.346	50.08	22.8	22.8	23.6	26.8	21.6	27.3	207840000	208540000	195960000	234420000	224710000	304800000	0.0596238	2.04113e+08	2.54643e+08	0.319108
P55201	P55201	Peregrin	BRPF1	6	4	7	3	2	3	137.5	29.694	7.6	4.6	9.2	2.6	2	4	146440000	150010000	153060000	131930000	0	149760000	0.151078	1.49837e+08	9.38967e+07	-0.674245
Q9UJZ1	Q9UJZ1	Stomatin-like protein 2, mitochondrial	STOML2	2	1	2	2	1	2	38.534	12.422	12.6	4.2	12.6	12.6	4.2	12.6	36868000	0	38269000	53727000	0	53291000	0.325698	2.50457e+07	3.56727e+07	0.510258
P07737;CON__P02584	P07737	Profilin-1	PFN1	3	2	2	1	1	0	15.054	10.506	30	20	20	11.4	11.4	0	0	217360000	0	0	0	0	0.18695	7.24533e+07	0.001	-36.0763
Q14011	Q14011	Cold-inducible RNA-binding protein	CIRBP	5	5	5	4	3	4	18.648	74.334	38.4	38.4	38.4	33.1	26.7	33.1	226780000	198820000	203210000	226320000	296370000	314010000	0.0347845	2.09603e+08	278900000	0.412086
P51532;P51531	P51532;P51531	Transcription activator BRG1;Probable global transcription activator SNF2L2	SMARCA4;SMARCA2	6	7	7	7	4	9	184.64	56.94	5.1	5.8	5.6	5.5	3.4	7.3	78713000	85552000	83119000	98997000	74364000	82892000	0.35668	8.24613e+07	8.54177e+07	0.0508167
P78337;Q99697;O75364	P78337;Q99697	Pituitary homeobox 1;Pituitary homeobox 2	PITX1;PITX2	3	3	3	3	1	4	34.128	121.18	12.1	12.1	12.1	12.1	5.4	16.2	113720000	179550000	131250000	139170000	106590000	118180000	0.204054	1.41507e+08	1.21313e+08	-0.222132
Q13610	Q13610	Periodic tryptophan protein 1 homolog	PWP1	7	9	9	5	6	8	55.827	56.513	19.2	22	22	12	15.6	18.8	175760000	195260000	218990000	181300000	136750000	162880000	0.056603	196670000	160310000	-0.294912
P12956	P12956	X-ray repair cross-complementing protein 6	XRCC6	4	5	5	4	2	4	69.842	11.287	8	10	10	8.7	5.3	8.7	96021000	55379000	51670000	37130000	0	52598000	0.0739585	67690000	2.99093e+07	-1.17835
P60866	P60866	40S ribosomal protein S20	RPS20	4	4	4	4	4	4	13.373	50.44	28.6	28.6	28.6	28.6	28.6	28.6	5.9439e+09	6.089e+09	6.1368e+09	5.868e+09	6.764e+09	5154500000	0.399461	6.05657e+09	5.92883e+09	-0.030752
Q8WUM4	Q8WUM4	Programmed cell death 6-interacting protein	PDCD6IP	10	9	8	8	5	9	96.022	53.529	17.7	16.5	14.5	14.5	9.9	16.2	170080000	111170000	140120000	153700000	125640000	137460000	0.469739	1.40457e+08	1.38933e+08	-0.0157323
P55735	P55735	Protein SEC13 homolog	SEC13	4	4	4	5	5	6	35.54	99.381	22	18.6	22	33.2	33.2	38.5	205310000	246240000	273980000	294910000	183100000	228500000	0.437961	2.41843e+08	2.35503e+08	-0.0383253
Q8NDD1	Q8NDD1	Uncharacterized protein C1orf131	C1orf131	2	1	2	1	1	2	32.61	5.2512	7.2	3.8	7.2	3.8	3.8	7.2	132260000	0	109600000	0	0	132930000	0.289644	80620000	44310000	-0.863505
Q13405	Q13405	39S ribosomal protein L49, mitochondrial	MRPL49	2	2	2	2	2	2	19.198	23.784	15.7	15.7	15.7	15.7	15.7	15.7	81784000	51359000	55668000	53609000	74932000	37173000	0.311608	62937000	55238000	-0.188247
O95793	O95793	Double-stranded RNA-binding protein Staufen homolog 1	STAU1	19	23	21	22	21	21	63.182	265.01	41.2	47.3	44.9	46.6	47.3	43.5	1275300000	1217400000	1245600000	1147000000	1078500000	1112700000	0.00337067	1246100000	1.11273e+09	-0.163312
Q96MU7	Q96MU7	YTH domain-containing protein 1	YTHDC1	3	4	3	2	2	2	84.699	15.564	4.4	9.4	4.4	7	3.2	6.1	151510000	110530000	139750000	0	0	104740000	0.0276794	133930000	3.49133e+07	-1.93963
P61353	P61353	60S ribosomal protein L27	RPL27	10	9	10	10	11	10	15.798	169.46	55.1	49.3	55.1	55.1	60.3	55.1	9301900000	9259700000	9250200000	5498400000	9391200000	7.1819e+09	0.082429	9270600000	7.35717e+09	-0.333512
P48730;P49674	P48730;P49674	Casein kinase I isoform delta;Casein kinase I isoform epsilon	CSNK1D;CSNK1E	3	3	3	3	3	2	47.33	11.001	8.7	8.7	8.7	8.7	8.7	6	92534000	109220000	129380000	55984000	53728000	86962000	0.0206642	110378000	65558000	-0.751609
Q9NZM5	Q9NZM5	Glioma tumor suppressor candidate region gene 2 protein	GLTSCR2	7	7	7	5	6	4	54.389	96.835	23.8	23.8	23.8	21.1	15.3	19	320290000	268830000	273320000	182760000	221200000	183120000	0.00580648	287480000	1.95693e+08	-0.554867
P41252	P41252	Isoleucine--tRNA ligase, cytoplasmic	IARS	7	10	10	12	10	9	144.5	59.613	7.1	9.6	9.1	12	9.7	9.4	99505000	99572000	89039000	191240000	142660000	110900000	0.0457611	9.60387e+07	1.48267e+08	0.626507
O60701	O60701	UDP-glucose 6-dehydrogenase	UGDH	3	3	4	2	2	4	55.023	9.7799	8.3	6.5	10.3	4.5	4.5	10.3	0	58355000	56325000	0	0	59043000	0.268101	3.82267e+07	19681000	-0.957776
Q9HBE1	Q9HBE1	POZ-, AT hook-, and zinc finger-containing protein 1	PATZ1	3	2	2	2	2	1	74.059	5.3479	3.9	2	2.9	2.9	2.9	1	0	0	48780000	41874000	43106000	0	0.30283	16260000	2.83267e+07	0.800834
P56270;Q14119	P56270	Myc-associated zinc finger protein	MAZ	2	1	2	2	1	2	48.607	6.7661	8.6	4	7.1	7.1	2.5	7.1	113810000	0	124730000	0	0	99178000	0.21027	7.95133e+07	3.30593e+07	-1.26614
P22626	P22626	Heterogeneous nuclear ribonucleoproteins A2/B1	HNRNPA2B1	32	33	31	33	34	33	37.429	323.31	76.2	76.2	76.2	76.2	76.2	76.2	21704000000	21897000000	19055000000	30817000000	39775000000	31941000000	0.00546824	2.08853e+10	3.41777e+10	0.710564
P09651;Q32P51;A0A2R8Y4L2	P09651;Q32P51;A0A2R8Y4L2	Heterogeneous nuclear ribonucleoprotein A1;Heterogeneous nuclear ribonucleoprotein A1, N-terminally processed;Heterogeneous nuclear ribonucleoprotein A1-like 2	HNRNPA1;HNRNPA1L2	22	22	23	22	23	23	38.746	323.31	64	64.2	53.8	61.3	61.6	59.4	11765000000	10971000000	9573900000	15623000000	18539000000	14279000000	0.00946518	1.077e+10	16147000000	0.584252
P00736;Q9NZP8	P00736	Complement C1r subcomponent;Complement C1r subcomponent heavy chain;Complement C1r subcomponent light chain	C1R	3	4	4	4	4	4	80.118	16.701	4.1	5.1	5.1	4.1	4.1	4.1	1.5083e+09	1.7963e+09	2.1019e+09	2624600000	2333100000	2.0923e+09	0.0380611	1.80217e+09	2.35e+09	0.382928
Q5BKZ1	Q5BKZ1	DBIRD complex subunit ZNF326	ZNF326	20	19	19	19	16	21	65.653	256.71	45	43.3	43.3	40.7	36.4	46.9	1415100000	1.4715e+09	1.7355e+09	935770000	1101100000	1.0607e+09	0.00503243	1.5407e+09	1.03252e+09	-0.577412
P46783;Q9NQ39	P46783;Q9NQ39	40S ribosomal protein S10;Putative 40S ribosomal protein S10-like	RPS10;RPS10P5	7	7	6	3	7	6	18.898	28.654	41.2	45.5	41.2	24.2	45.5	41.2	1.004e+09	750070000	1.0206e+09	623530000	548710000	606160000	0.0106673	9.2489e+08	592800000	-0.641736
P82914	P82914	28S ribosomal protein S15, mitochondrial	MRPS15	6	6	6	6	6	6	29.842	15.074	18.7	18.7	18.7	22.6	22.6	18.7	209130000	210760000	235680000	233910000	233700000	185370000	0.482306	2.18523e+08	217660000	-0.00571103
P38432	P38432	Coilin	COIL	2	2	2	2	1	2	62.608	8.7091	4.7	4.7	4.7	4.7	1.7	4.7	94038000	81002000	58942000	42899000	0	44921000	0.0263356	77994000	2.92733e+07	-1.41378
Q6P6C2	Q6P6C2	RNA demethylase ALKBH5	ALKBH5	3	4	4	5	6	6	44.255	105.97	15.5	15.7	15.7	18.5	22.3	22.3	136250000	174910000	155960000	237990000	187380000	236030000	0.0157799	1.55707e+08	2.20467e+08	0.50173
Q9BXK1	Q9BXK1	Krueppel-like factor 16	KLF16	4	2	3	3	2	3	25.43	56.407	36.9	26.2	30.2	30.2	22.6	30.2	206330000	209380000	311560000	176580000	144150000	183970000	0.0565732	2.42423e+08	1.68233e+08	-0.527065
O95816	O95816	BAG family molecular chaperone regulator 2	BAG2	4	3	4	8	6	6	23.772	70.845	26.5	20.9	26.1	55.5	37.4	40.8	34185000	28857000	29882000	350140000	266270000	311870000	0.000165422	3.09747e+07	3.09427e+08	3.32044
P07237	P07237	Protein disulfide-isomerase	P4HB	2	2	2	1	1	0	57.116	2.3352	3.5	3.5	3.5	1.6	1.6	0	43903000	0	27547000	0	0	0	0.068264	2.38167e+07	0.001	-34.4713
Q7Z2T5	Q7Z2T5	TRMT1-like protein	TRMT1L	8	7	8	7	7	7	81.746	132.2	17.6	15.6	17.6	16.5	16.5	15.3	172100000	160050000	172970000	143750000	117110000	142020000	0.0117531	1.68373e+08	1.34293e+08	-0.326276
O00257	O00257	E3 SUMO-protein ligase CBX4	CBX4	1	2	2	2	2	2	61.367	3.2784	1.2	5.4	5.4	5.4	5.4	5.4	0	65673000	0	49236000	0	0	0.425525	21891000	16412000	-0.415587
Q8NC51	Q8NC51	Plasminogen activator inhibitor 1 RNA-binding protein	SERBP1	19	19	19	16	14	17	44.965	292.68	42.9	42.9	38.2	34.8	35.8	37.5	2885000000	3.042e+09	2.9461e+09	2845800000	2763800000	3.0279e+09	0.217087	2.9577e+09	2.87917e+09	-0.0388244
Q9Y2X3	Q9Y2X3	Nucleolar protein 58	NOP58	19	20	20	21	19	20	59.578	323.31	53.1	53.1	49.9	54.6	49.9	53.1	1.6806e+09	1.6664e+09	1.6809e+09	1.8013e+09	1.7476e+09	1.9212e+09	0.0229625	1.67597e+09	1.82337e+09	0.121611
P39748	P39748	Flap endonuclease 1	FEN1	3	4	4	1	2	3	42.592	31.892	15	17.9	17.9	6.8	8.2	15	137820000	136860000	138280000	0	105780000	131460000	0.109562	1.37653e+08	79080000	-0.799655
Q9Y314	Q9Y314	Nitric oxide synthase-interacting protein	NOSIP	3	3	3	4	4	4	33.172	16.28	14.6	14.6	14.6	19.6	19.6	19.6	137650000	151540000	127260000	136420000	118590000	145390000	0.319524	1.38817e+08	1.33467e+08	-0.0567013
Q13895	Q13895	Bystin	BYSL	3	3	2	2	1	2	49.601	13.106	8.7	8.7	5.7	3.9	2.1	5.7	71726000	73445000	91038000	0	0	55055000	0.0177835	7.87363e+07	1.83517e+07	-2.10112
Q9P0J7	Q9P0J7	E3 ubiquitin-protein ligase KCMF1	KCMF1	1	1	2	1	1	2	41.945	24.52	3.7	3.7	8.1	4.5	3.7	8.1	12355000	70013000	15288000	0	0	0	0.0787735	32552000	0.001	-34.922
P62750;REV__Q969S3	P62750	60S ribosomal protein L23a	RPL23A	13	14	13	13	16	12	17.695	142.75	51.9	51.9	51.9	51.9	51.9	51.9	12378000000	11342000000	11412000000	9555300000	10500000000	9797000000	0.00795758	1.17107e+10	9.95077e+09	-0.234944
Q9Y241	Q9Y241	HIG1 domain family member 1A, mitochondrial	HIGD1A	1	1	1	1	1	1	10.143	6.3275	23.7	23.7	23.7	23.7	23.7	23.7	31371000	0	25667000	40307000	9298200	0	0.440536	1.90127e+07	1.65351e+07	-0.201432
P35548	P35548	Homeobox protein MSX-2	MSX2	2	1	2	2	0	2	28.897	28.503	15	4.9	15	15	0	15	101230000	0	78771000	61843000	0	56257000	0.301022	6.00003e+07	3.93667e+07	-0.607996
Q9HCM4	Q9HCM4	Band 4.1-like protein 5	EPB41L5	8	7	7	6	6	8	81.855	65.883	24.3	16.9	19.5	17.5	13.1	22.9	74016000	84711000	77496000	72623000	65150000	69223000	0.0316217	78741000	6.89987e+07	-0.190547
O15235	O15235	28S ribosomal protein S12, mitochondrial	MRPS12	1	2	1	2	1	2	15.173	8.0369	18.1	26.8	18.1	24.6	6.5	24.6	0	0	0	143970000	0	130120000	0.0585656	0.001	9.13633e+07	36.4109
P62829	P62829	60S ribosomal protein L23	RPL23	9	9	9	9	9	9	14.865	104.46	52.9	52.9	52.9	52.9	52.9	52.9	6.3943e+09	6.168e+09	6.0676e+09	5166800000	5183500000	5196900000	0.000224768	6.20997e+09	5182400000	-0.260965
P82932	P82932	28S ribosomal protein S6, mitochondrial	MRPS6	5	5	5	5	5	5	14.226	14.315	48.8	48.8	48.8	48.8	48.8	48.8	271950000	244460000	256620000	314870000	246320000	316500000	0.113437	2.57677e+08	2.92563e+08	0.183187
P47897	P47897	Glutamine--tRNA ligase	QARS	1	2	2	3	2	2	87.798	16.5	3	8.3	8.3	10.2	8.3	8.3	0	56239000	72822000	75135000	49218000	49624000	0.280499	4.30203e+07	5.79923e+07	0.430843
P82663	P82663	28S ribosomal protein S25, mitochondrial	MRPS25	6	6	7	7	6	7	20.116	67.34	44.5	44.5	50.3	50.3	42.8	50.3	240000000	246100000	258990000	229310000	186900000	218360000	0.0284173	2.48363e+08	2.11523e+08	-0.231635
O95639	O95639	Cleavage and polyadenylation specificity factor subunit 4	CPSF4	4	4	4	4	4	4	30.255	15.557	21.2	21.2	21.2	21.2	21.2	21.2	87650000	84892000	86019000	123890000	125820000	148030000	0.00199155	86187000	132580000	0.621321
P26367	P26367	Paired box protein Pax-6	PAX6	3	3	3	1	2	2	46.683	38.157	8.3	8.3	8.3	4	5.7	5.7	118380000	170930000	166720000	0	0	0	0.000418935	152010000	0.001	-37.1454
Q15910	Q15910	Histone-lysine N-methyltransferase EZH2	EZH2	1	2	2	1	2	1	85.362	7.4505	1.9	4.3	4.3	2.4	4.3	2.4	0	81075000	53932000	0	59921000	0	0.232969	4.50023e+07	1.99737e+07	-1.1719
P23769;P15976	P23769	Endothelial transcription factor GATA-2	GATA2	3	2	2	1	2	2	50.499	24.529	8.5	6.2	5.2	2.9	5.2	5.2	116740000	89588000	93026000	0	109150000	103400000	0.236018	9.97847e+07	70850000	-0.49405
Q13601	Q13601	KRR1 small subunit processome component homolog	KRR1	11	11	11	10	11	10	43.664	45.651	30.2	30.2	30.2	28.3	30.2	27.8	708110000	831880000	783010000	693230000	754620000	696540000	0.110717	7.74333e+08	7.14797e+08	-0.115422
Q5T3I0	Q5T3I0	G patch domain-containing protein 4	GPATCH4	7	7	8	6	6	7	50.381	148.09	18.8	18.8	22.6	17	21.1	18.8	258930000	320330000	283170000	194260000	198160000	246670000	0.019357	2.87477e+08	213030000	-0.432388
P63241;Q9GZV4;Q6IS14	P63241	Eukaryotic translation initiation factor 5A-1	EIF5A	7	8	7	7	7	6	16.832	79.348	55.2	66.2	55.2	65.6	65.6	54.5	302920000	209330000	204210000	214200000	178780000	254640000	0.293276	238820000	2.15873e+08	-0.145739
Q13111	Q13111	Chromatin assembly factor 1 subunit A	CHAF1A	5	5	5	4	1	4	106.91	34.839	10	10	10	9	2.3	8.2	155290000	126310000	161900000	118420000	0	91555000	0.0531789	1.47833e+08	6.99917e+07	-1.07872
Q86UE4	Q86UE4	Protein LYRIC	MTDH	4	4	6	4	5	4	63.836	44.578	10.8	10.8	13.1	11.2	11.2	10.8	221920000	186540000	216630000	189940000	229370000	159810000	0.270499	2.08363e+08	193040000	-0.110202
O75683	O75683	Surfeit locus protein 6	SURF6	7	8	8	5	3	8	41.45	24.216	20.2	28.8	28.8	10	8	28.8	562740000	533460000	576930000	290210000	328990000	381280000	0.000786109	557710000	3.33493e+08	-0.741857
P62316	P62316	Small nuclear ribonucleoprotein Sm D2	SNRPD2	6	7	7	7	6	6	13.527	76.278	54.2	55.1	55.1	55.1	47.5	47.5	622240000	643620000	546740000	523630000	620570000	621190000	0.368641	604200000	5.88463e+08	-0.0380737
Q8NFW8	Q8NFW8	N-acylneuraminate cytidylyltransferase	CMAS	4	2	3	4	4	5	48.379	20.164	13.4	6.9	9.7	12.9	13.4	16.8	107560000	0	124910000	120840000	117500000	112370000	0.185484	77490000	1.16903e+08	0.593234
Q9Y3U8	Q9Y3U8	60S ribosomal protein L36	RPL36	5	6	6	6	6	6	12.254	66.359	36.2	37.1	37.1	37.1	37.1	37.1	11720000000	10243000000	11738000000	7.4606e+09	7.9888e+09	7.9291e+09	0.00137919	1.12337e+10	7.79283e+09	-0.527609
Q9Y3A2	Q9Y3A2	Probable U3 small nucleolar RNA-associated protein 11	UTP11L	8	7	6	7	6	7	30.446	34.943	31.2	28.1	20.2	28.1	19	28.1	259150000	299210000	270380000	264520000	239300000	250450000	0.0752794	2.76247e+08	2.51423e+08	-0.135839
Q13084	Q13084	39S ribosomal protein L28, mitochondrial	MRPL28	4	4	4	4	4	1	30.156	23.97	25	25	25	25	25	2.7	193970000	118440000	177320000	113580000	66300000	0	0.0308575	1.63243e+08	59960000	-1.44495
P17481;P31273;P13378	P17481;P31273	Homeobox protein Hox-B8;Homeobox protein Hox-C8	HOXB8;HOXC8	4	4	3	0	1	1	27.573	42.479	19.3	19.3	19.3	3.3	7.4	7.4	73897000	60801000	55879000	0	0	0	0.000146878	6.35257e+07	0.001	-35.8866
Q92754	Q92754	Transcription factor AP-2 gamma	TFAP2C	2	1	2	2	1	2	49.176	29.359	12	7.8	14	6.4	8	10.2	42622000	0	56907000	48746000	0	38647000	0.433453	3.31763e+07	29131000	-0.187599
Q96ME7	Q96ME7	Zinc finger protein 512	ZNF512	6	7	6	4	4	4	64.681	43.562	15	18.3	16.2	8.8	9	8.8	154460000	164830000	190300000	100760000	94168000	106620000	0.00175157	1.69863e+08	100516000	-0.756949
P62857	P62857	40S ribosomal protein S28	RPS28	2	2	2	2	1	2	7.8409	27.399	30.4	30.4	30.4	30.4	17.4	30.4	679980000	530460000	590240000	401200000	0	560090000	0.0897838	6.00227e+08	320430000	-0.905498
O95602	O95602	DNA-directed RNA polymerase I subunit RPA1	POLR1A	4	5	4	3	2	5	194.81	26.404	3.6	4.6	4	3.1	1.7	4.6	65180000	44058000	50280000	48052000	58745000	50748000	0.465038	5.31727e+07	52515000	-0.0179553
P28288	P28288	ATP-binding cassette sub-family D member 3	ABCD3	5	2	3	4	3	5	75.475	21.793	10.3	3.9	6.1	8.2	6.1	10.3	111950000	157240000	134880000	147440000	118630000	183960000	0.270767	134690000	150010000	0.155416
P05455	P05455	Lupus La protein	SSB	3	3	2	2	2	3	46.836	6.0919	8.3	8.3	6.6	6.6	6.6	8.3	137290000	120310000	0	121660000	0	119570000	0.465395	8.58667e+07	80410000	-0.0947233
P49711;Q8NI51	P49711	Transcriptional repressor CTCF	CTCF	8	9	10	7	7	7	82.785	73.966	17.9	19.1	20.4	13.6	12.8	12.2	522740000	384490000	442260000	439640000	401740000	354140000	0.168577	449830000	3.98507e+08	-0.174776
O94880	O94880	PHD finger protein 14	PHF14	4	2	3	3	2	3	106.99	26.556	5.9	2.1	4.4	3.6	3.2	3.6	72341000	81516000	73544000	51598000	50488000	64196000	0.00894315	7.58003e+07	5.54273e+07	-0.451607
Q9BYN8	Q9BYN8	28S ribosomal protein S26, mitochondrial	MRPS26	8	8	7	5	5	6	24.211	52.23	37.6	37.6	33.7	29.3	29.3	33.7	189650000	197640000	226270000	176030000	199380000	186940000	0.12976	204520000	187450000	-0.125736
P82673	P82673	28S ribosomal protein S35, mitochondrial	MRPS35	5	5	5	6	6	6	36.844	22.955	20.4	20.4	20.4	20.7	20.7	20.7	313750000	269120000	268170000	305640000	289150000	319610000	0.146091	283680000	304800000	0.103598
P35250	P35250	Replication factor C subunit 2	RFC2	5	3	4	3	5	4	39.157	57.97	18.4	13.3	15.8	12.1	18.4	15.8	108280000	94643000	95401000	93721000	98737000	101110000	0.381981	9.94413e+07	97856000	-0.0231853
P49790	P49790	Nuclear pore complex protein Nup153	NUP153	9	9	8	10	7	11	153.94	66.421	9.1	9.1	8.1	10.8	8.6	11.9	146850000	112190000	132550000	117360000	107220000	123800000	0.133087	130530000	1.16127e+08	-0.168682
P20719;Q00444;P09067;P09629	P20719	Homeobox protein Hox-A5	HOXA5	3	6	6	7	7	6	29.345	97.104	18.1	27	28.1	32.2	32.2	27	285150000	529330000	376650000	378710000	434080000	368750000	0.483821	3.97043e+08	3.93847e+08	-0.0116624
Q5JTW2	Q5JTW2	Centrosomal protein of 78 kDa	CEP78	3	4	3	2	2	4	76.396	15.293	6	7.4	5.7	3.2	4.5	7.4	47039000	37997000	41813000	0	0	37149000	0.0387352	42283000	12383000	-1.77172
Q5TEC6	Q5TEC6	Histone H3	HIST2H3PS2	1	1	1	1	1	1	15.43	24.01	32.4	32.4	32.4	27.2	32.4	27.2	1.6275e+09	2355700000	2310300000	1418000000	1.6014e+09	1.7089e+09	0.052783	2.09783e+09	1.5761e+09	-0.412541
Q9BXP5	Q9BXP5	Serrate RNA effector molecule homolog	SRRT	9	9	9	14	13	15	100.67	85.913	15	13.7	13.7	20.3	19.2	21.3	205470000	169380000	165800000	327810000	390170000	342350000	0.000791915	1.80217e+08	3.53443e+08	0.971746
Q53HL2	Q53HL2	Borealin	CDCA8	3	3	3	2	3	1	31.323	9.4231	14.6	14.6	14.6	10.7	14.6	5.4	86228000	78473000	81152000	67890000	84067000	0	0.146339	81951000	5.06523e+07	-0.694133
P08559	P08559	Pyruvate dehydrogenase E1 component subunit alpha, somatic form, mitochondrial	PDHA1	2	1	1	2	2	2	43.295	6.3568	4.9	2.6	2.6	4.9	4.9	4.9	37330000	0	0	65987000	53036000	50570000	0.0148644	1.24433e+07	56531000	2.18367
Q9UPN6;O95104	Q9UPN6	Protein SCAF8	SCAF8	2	3	1	4	4	3	140.52	20.658	1.9	4.6	0.9	5.7	4.3	4.6	69257000	39108000	0	96395000	64966000	85373000	0.0523756	3.61217e+07	8.22447e+07	1.18706
Q71RC2	Q71RC2	La-related protein 4	LARP4	6	5	5	4	5	5	80.595	39.071	10.9	9.4	8.6	7.2	8.6	8.6	127580000	123820000	109130000	180090000	155220000	149860000	0.00940524	1.20177e+08	1.61723e+08	0.428371
O60884	O60884	DnaJ homolog subfamily A member 2	DNAJA2	9	7	8	6	6	9	45.745	90.638	35	26.2	33	21.6	19.7	35	143090000	165580000	170670000	267220000	241730000	262400000	0.000539063	159780000	2.57117e+08	0.686336
P46778	P46778	60S ribosomal protein L21	RPL21	12	12	12	11	12	13	18.565	111.84	52.5	52.5	53.1	51.9	52.5	53.1	7.7959e+09	7.4542e+09	7.4845e+09	6.6729e+09	7.9963e+09	6.8688e+09	0.201359	7.5782e+09	7.17933e+09	-0.0780053
Q9NVP1	Q9NVP1	ATP-dependent RNA helicase DDX18	DDX18	26	26	27	26	24	28	75.406	323.31	46.7	46.9	46.3	44.9	41.3	48.8	798140000	815280000	970090000	956290000	856160000	946990000	0.203425	861170000	9.19813e+08	0.095043
Q14240	Q14240	Eukaryotic initiation factor 4A-II;Eukaryotic initiation factor 4A-II, N-terminally processed	EIF4A2	1	1	1	1	0	1	46.402	87.372	24.3	22.4	24.3	21.1	17	24.3	0	27545000	32464000	21960000	0	0	0.183403	20003000	7320000	-1.4503
P07355;A6NMY6	P07355;A6NMY6	Annexin A2;Putative annexin A2-like protein	ANXA2;ANXA2P2	5	5	4	5	5	4	38.604	39.634	19.8	19.8	12.7	19.8	19.8	15	2223500000	1.992e+09	2294300000	3.9221e+09	2544700000	2211300000	0.122744	2.16993e+09	2.8927e+09	0.414766
P13489	P13489	Ribonuclease inhibitor	RNH1	7	5	7	6	5	7	49.973	60.954	29.7	20.4	24.9	23.6	18	29.7	69597000	78421000	68319000	84583000	78890000	89005000	0.0246795	7.21123e+07	8.41593e+07	0.222877
Q9UG63	Q9UG63	ATP-binding cassette sub-family F member 2	ABCF2	8	7	7	8	9	8	71.289	36.309	15.6	13.8	14.1	15.6	17.7	15.6	82849000	82515000	88886000	216750000	191940000	186910000	0.000136562	84750000	1.98533e+08	1.2281
P35249	P35249	Replication factor C subunit 4	RFC4	3	3	3	2	2	3	39.681	18.751	11.6	11.6	11.6	6.1	6.1	11.6	137880000	116030000	131690000	80533000	75490000	82106000	0.000972015	1.28533e+08	7.93763e+07	-0.695362
Q92576	Q92576	PHD finger protein 3	PHF3	3	3	3	2	3	3	229.48	28.444	2.1	2.1	2.1	1.8	2.1	2.1	61657000	59000000	55102000	68988000	38563000	48753000	0.258618	5.85863e+07	5.21013e+07	-0.169244
Q9BTD8	Q9BTD8	RNA-binding protein 42	RBM42	5	4	4	2	3	4	50.413	34.518	13.8	12.3	12.3	4.4	8.8	12.3	78311000	63079000	75156000	78980000	79485000	61732000	0.439131	72182000	73399000	0.0241213
P36542	P36542	ATP synthase subunit gamma, mitochondrial	ATP5C1	5	8	7	8	7	7	32.996	34.972	18.1	36.9	31.9	34.9	30.9	25.5	396550000	294450000	339950000	557630000	454340000	526820000	0.00820355	343650000	512930000	0.577822
Q9NX58	Q9NX58	Cell growth-regulating nucleolar protein	LYAR	16	17	16	16	15	15	43.633	235.51	45.9	45.9	45.9	42.7	45.6	42.5	999560000	1.0164e+09	1195300000	900360000	885430000	1.0662e+09	0.116533	1.07042e+09	9.50663e+08	-0.171171
Q8IWX8	Q8IWX8	Calcium homeostasis endoplasmic reticulum protein	CHERP	5	7	6	7	7	7	103.7	72.64	6.8	10.2	9.7	13	13.3	13	198300000	228170000	222270000	207630000	240920000	239300000	0.204849	2.16247e+08	2.29283e+08	0.0844536
Q17R98	Q17R98	Zinc finger protein 827	ZNF827	7	5	6	4	4	4	119.16	44.554	14.1	9.8	12.9	9.3	9.3	8.7	82789000	81885000	88553000	77822000	63623000	68201000	0.0179977	84409000	69882000	-0.272476
P14373	P14373	Zinc finger protein RFP	TRIM27	3	2	2	2	1	0	58.489	11.427	8.4	5.3	5.5	5.5	3.1	0	47972000	53356000	0	0	0	0	0.0586191	33776000	0.001	-34.9753
Q9BW27	Q9BW27	Nuclear pore complex protein Nup85	NUP85	1	1	2	2	0	2	75.019	19.067	2.6	2.3	4.9	4.9	0	4.9	0	0	16904000	16792000	0	25892000	0.20725	5.63467e+06	14228000	1.33633
Q8WU90	Q8WU90	Zinc finger CCCH domain-containing protein 15	ZC3H15	0	0	1	2	1	2	48.602	11.565	0	0	2.3	6.3	2.3	6.3	0	0	0	104080000	0	90336000	0.0590503	0.001	6.48053e+07	35.9154
O00422	O00422	Histone deacetylase complex subunit SAP18	SAP18	3	3	3	3	3	3	17.561	5.4633	19.6	19.6	19.6	19.6	19.6	19.6	203440000	183640000	222960000	151350000	158870000	172100000	0.0148542	2.03347e+08	1.60773e+08	-0.338913
Q92925;Q6STE5;Q96GM5	Q92925	SWI/SNF-related matrix-associated actin-dependent regulator of chromatin subfamily D member 2	SMARCD2	2	2	2	2	2	2	58.92	19.708	7.9	7.9	7.9	7.9	5.8	7.9	67030000	76879000	61044000	66407000	0	83690000	0.259746	6.83177e+07	5.00323e+07	-0.449398
Q6ZRY4	Q6ZRY4	RNA-binding protein with multiple splicing 2	RBPMS2	3	3	3	4	2	4	22.496	14.325	21.5	21.5	16.3	26.3	11.5	26.3	133610000	104850000	113370000	95532000	90343000	78006000	0.021297	1.17277e+08	8.79603e+07	-0.414991
Q93062	Q93062	RNA-binding protein with multiple splicing	RBPMS	2	2	2	1	1	1	21.802	26.228	17.9	17.9	23	12.2	7.1	12.2	89031000	108600000	88536000	0	0	0	6.68949e-05	95389000	0.001	-36.4731
P17936	P17936	Insulin-like growth factor-binding protein 3	IGFBP3	3	2	3	3	2	2	31.674	6.5704	9.3	6.2	9.3	9.3	6.2	6.2	149110000	238250000	235100000	315270000	167870000	363480000	0.159416	2.07487e+08	2.82207e+08	0.443733
Q9BXS6	Q9BXS6	Nucleolar and spindle-associated protein 1	NUSAP1	3	5	4	4	3	4	49.451	18.073	7.5	15	12	12.5	9.5	12	108580000	92693000	84498000	99669000	98388000	121850000	0.167508	95257000	1.06636e+08	0.162793
P62899	P62899	60S ribosomal protein L31	RPL31	9	9	8	8	8	8	14.463	44.866	53.6	53.6	52.8	52.8	52.8	52.8	9023000000	8.5326e+09	8.1e+09	5393200000	6.7977e+09	6.5929e+09	0.0055509	8.55187e+09	6.26127e+09	-0.449785
Q8IXM3	Q8IXM3	39S ribosomal protein L41, mitochondrial	MRPL41	3	4	4	4	4	4	15.383	24.947	42.3	47.4	47.4	47.4	47.4	47.4	162010000	137070000	148130000	162120000	97274000	136340000	0.221572	149070000	1.31911e+08	-0.176421
P60891;P11908;P21108	P60891;P11908	Ribose-phosphate pyrophosphokinase 1;Ribose-phosphate pyrophosphokinase 2	PRPS1;PRPS2	12	12	13	13	13	13	34.834	90.117	46.2	44	48.4	48.4	44	48.4	349000000	430860000	465180000	595310000	679910000	604270000	0.00419343	4.15013e+08	6.26497e+08	0.594149
Q9BYD2	Q9BYD2	39S ribosomal protein L9, mitochondrial	MRPL9	2	1	2	1	2	2	30.243	12.988	12	6.4	12	5.6	12	12	32505000	0	20790000	0	0	0	0.0674847	17765000	0.001	-34.0483
O60762	O60762	Dolichol-phosphate mannosyltransferase subunit 1	DPM1	7	7	6	5	6	7	29.634	77.864	34.2	30	25.8	25.4	29.2	33.8	116300000	100560000	105170000	115550000	91277000	119680000	0.444385	1.07343e+08	1.08836e+08	0.0199188
Q9Y294	Q9Y294	Histone chaperone ASF1A	ASF1A	1	1	1	1	1	0	22.968	3.7912	9.3	5.4	5.4	9.3	5.4	0	153220000	101910000	0	0	135630000	0	0.283145	8.50433e+07	45210000	-0.911556
P35659	P35659	Protein DEK	DEK	4	4	4	3	3	3	42.674	13.41	10.7	10.7	10.7	8.3	8.3	8.3	100320000	97786000	119430000	122610000	0	98449000	0.223159	1.05845e+08	7.36863e+07	-0.522489
P0DPB5	P0DPB5			2	2	2	2	2	2	14.332	4.3175	18	18	18	18	18	18	131190000	105090000	107390000	248510000	126980000	111110000	0.170834	1.14557e+08	162200000	0.501712
P18621	P18621	60S ribosomal protein L17	RPL17	12	13	13	12	13	13	21.397	165.58	57.1	57.6	57.6	56	57.6	57.6	8973800000	8783900000	7.7808e+09	7.8433e+09	7.8736e+09	7.3249e+09	0.0563405	8.51283e+09	7.6806e+09	-0.14842
P17987	P17987	T-complex protein 1 subunit alpha	TCP1	13	15	14	16	13	19	60.343	135.45	35.3	38.3	37.8	41.5	34	50	608670000	506530000	460470000	625480000	684470000	701980000	0.0212779	5.25223e+08	6.70643e+08	0.352615
Q9Y3Y2	Q9Y3Y2	Chromatin target of PRMT1 protein	CHTOP	3	3	3	3	3	3	26.396	60.743	15.7	15.7	15.7	15.7	15.7	15.7	468220000	499620000	685210000	677630000	620350000	603730000	0.15486	5.51017e+08	6.33903e+08	0.202167
O43795;Q9UBC5	O43795;Q9UBC5	Unconventional myosin-Ib;Unconventional myosin-Ia	MYO1B;MYO1A	2	0	1	2	1	1	131.98	11.161	3	0	0.8	3	0.8	2.2	17482000	0	0	44165000	0	0	0.302133	5.82733e+06	1.47217e+07	1.33703
P42696	P42696	RNA-binding protein 34	RBM34	10	10	10	10	8	10	48.564	61.976	27.9	27.9	27.9	27.9	25.6	27.9	342940000	319660000	357900000	239140000	278550000	270800000	0.00460445	3.40167e+08	262830000	-0.372112
Q9Y450	Q9Y450	HBS1-like protein	HBS1L	10	8	10	8	8	9	75.472	62.352	23.1	18.6	23.1	18.7	18.9	20.5	94474000	102260000	91620000	134700000	103810000	103720000	0.0856962	96118000	1.14077e+08	0.247125
Q9Y399	Q9Y399	28S ribosomal protein S2, mitochondrial	MRPS2	5	5	7	3	4	6	33.249	17.345	20.9	19.9	26.4	12.8	16.2	23.6	77603000	107120000	100070000	139190000	109270000	132200000	0.0326953	94931000	1.26887e+08	0.418589
P14868	P14868	Aspartate--tRNA ligase, cytoplasmic	DARS	9	8	10	10	9	10	57.136	54.671	19.2	16.8	21.4	21.4	20	21.4	144600000	137050000	136370000	149670000	176900000	131670000	0.186988	139340000	1.52747e+08	0.132531
Q9BZE1	Q9BZE1	39S ribosomal protein L37, mitochondrial	MRPL37	7	6	6	5	6	6	48.117	39.407	22.7	17.5	17.3	17.3	20.6	22.5	124950000	119010000	85641000	152110000	156370000	158210000	0.0104617	109867000	1.55563e+08	0.501744
Q9NWT1	Q9NWT1	p21-activated protein kinase-interacting protein 1	PAK1IP1	11	10	10	7	7	10	43.963	104.32	34.9	33.2	32.1	22.4	19.9	32.1	384280000	397720000	443150000	359940000	310110000	348690000	0.0210373	4.08383e+08	339580000	-0.266172
O43913	O43913	Origin recognition complex subunit 5	ORC5	3	2	3	2	1	3	50.282	12.962	12.9	9.7	12.9	9.7	2.1	12.9	27652000	19046000	21178000	23978000	0	27601000	0.290106	2.26253e+07	17193000	-0.396118
Q15058	Q15058	Kinesin-like protein KIF14	KIF14	1	1	1	2	0	2	186.49	4.6502	0.5	0.5	0.5	1.3	0	1.3	0	0	0	37969000	0	26197000	0.0646644	0.001	2.13887e+07	34.3161
P40938	P40938	Replication factor C subunit 3	RFC3	5	5	6	4	4	6	40.556	39.007	24.7	21.3	24.7	14.9	14.9	21.6	81214000	84050000	72476000	84724000	113480000	77266000	0.169198	7.92467e+07	9.18233e+07	0.212511
Q9ULW3	Q9ULW3	Activator of basal transcription 1	ABT1	5	4	4	4	3	4	31.079	31.286	25.7	21.7	21.7	21.7	16.5	21.7	384860000	322480000	332870000	350810000	278600000	266420000	0.107234	3.46737e+08	298610000	-0.215578
Q9Y3B2	Q9Y3B2	Exosome complex component CSL4	EXOSC1	6	5	5	4	4	6	21.452	45.014	39.5	35.9	35.9	30.3	30.3	39.5	181850000	176010000	210570000	177150000	154310000	151300000	0.050417	1.89477e+08	160920000	-0.235677
O00267	O00267	Transcription elongation factor SPT5	SUPT5H	2	2	2	1	0	1	121	3.3269	2.5	2.5	2.5	1.5	0	1.5	77562000	0	64384000	0	0	0	0.0597667	4.73153e+07	0.001	-35.4616
Q8NEY1	Q8NEY1	Neuron navigator 1	NAV1	4	3	4	3	1	2	202.47	35.239	4.4	2.6	4.4	3.5	1	2.8	92946000	87373000	105420000	71360000	0	88549000	0.101804	9.52463e+07	53303000	-0.837447
O75616	O75616	GTPase Era, mitochondrial	ERAL1	3	3	3	0	0	1	48.349	12.61	10.3	10.3	10.3	0	0	3.9	56306000	51040000	46683000	0	0	0	2.53631e-05	51343000	0.001	-35.5794
O15014	O15014	Zinc finger protein 609	ZNF609	5	3	4	4	4	4	151.19	29.543	5.2	3.7	4.5	4.9	4.9	4.9	116030000	125540000	130160000	117310000	127360000	127100000	0.499059	123910000	1.23923e+08	0.000155233
P62195	P62195	26S protease regulatory subunit 8	PSMC5	4	5	4	2	4	4	45.626	57.702	15.3	20.7	15.5	6.2	16.7	15.5	98578000	102220000	78586000	92411000	92201000	110580000	0.305128	93128000	9.83973e+07	0.0794042
Q9NWU5	Q9NWU5	39S ribosomal protein L22, mitochondrial	MRPL22	2	2	2	2	2	2	23.64	7.8865	12.1	12.1	12.1	12.1	12.1	12.1	101290000	106520000	83173000	93791000	108730000	106860000	0.255082	9.69943e+07	103127000	0.0884497
Q6P1X5	Q6P1X5	Transcription initiation factor TFIID subunit 2	TAF2	2	2	2	2	1	1	136.97	5.5345	2.1	2.1	2.1	1.9	0.9	0.9	0	20308000	0	0	0	0	0.18695	6.76933e+06	0.001	-32.6564
Q96EK7	Q96EK7	Constitutive coactivator of peroxisome proliferator-activated receptor gamma	FAM120B	11	10	9	12	10	12	103.78	83.99	16.9	15.6	14.2	17.9	14.5	17.7	148420000	167180000	141790000	161220000	168350000	174110000	0.0712593	1.52463e+08	1.67893e+08	0.139083
P51570	P51570	Galactokinase	GALK1	2	2	3	1	4	2	42.272	15.332	5.9	5.9	13.8	7.9	17.1	5.9	46023000	47758000	40367000	0	45620000	55717000	0.280621	44716000	33779000	-0.404665
P0DOX2;P0DTE1;A0A0C4DH36;A0A0A0MS15;A0A0B4J1V0;A0A0B4J1V6;A0A0B4J1Y9;A0A075B6Q5;A0A0B4J1X8;P0DP04;P0DP03;P0DP02;A0A0J9YX35;A0A0C4DH32;A0A0B4J1X5;A0A0B4J1V1;A0A0C4DH42;P01768;P01764;P01780;P01762;P01782;P01763;P01766;P01767;P01772	P0DOX2;P0DTE1;A0A0C4DH36;A0A0A0MS15;A0A0B4J1V0;A0A0B4J1V6;A0A0B4J1Y9;A0A075B6Q5;A0A0B4J1X8;P0DP04;P0DP03;P0DP02;A0A0J9YX35;A0A0C4DH32;A0A0B4J1X5;A0A0B4J1V1;A0A0C4DH42;P01768;P01764;P01780;P01762;P01782;P01763;P01766;P01767;P01772	Ig heavy chain V-III region CAM;Ig heavy chain V-III region 23;Ig heavy chain V-III region JON;Ig heavy chain V-III region TRO;Ig heavy chain V-III region DOB;Ig heavy chain V-III region WEA;Ig heavy chain V-III region BRO;Ig heavy chain V-III region BUT;Ig heavy chain V-III region KOL	IGHV3-38;IGHV3-49;IGHV3-15;IGHV3-73;IGHV3-72;IGHV3-64;IGHV3-43;IGHV3-20;IGHV3-74;IGHV3-21;IGHV3-66;IGHV3-23	2	1	2	2	2	1	48.934	7.2985	5.7	4.2	5.7	5.7	5.7	1.5	2.0984e+09	0	1.6549e+09	0	7.0277e+09	0	0.338167	1.2511e+09	2.34257e+09	0.904893
Q8TAE8	Q8TAE8	Growth arrest and DNA damage-inducible proteins-interacting protein 1	GADD45GIP1	2	2	2	2	1	2	25.384	14.091	15.3	13.5	15.3	5	4.5	10.8	0	49376000	0	58095000	0	0	0.457232	1.64587e+07	19365000	0.234604
Q9UQR1	Q9UQR1	Zinc finger protein 148	ZNF148	2	2	1	1	1	1	88.975	5.5615	7.4	7.4	5.4	5.4	5.4	5.4	141430000	109370000	0	0	0	0	0.0612877	83600000	0.001	-36.2828
P07197	P07197	Neurofilament medium polypeptide	NEFM	2	2	2	2	1	2	102.47	80.119	3.8	3.8	3.8	4.8	2.3	3.8	56309000	62564000	45115000	131730000	0	118640000	0.266291	5.46627e+07	8.34567e+07	0.610471
P49756	P49756	RNA-binding protein 25	RBM25	7	6	6	6	7	7	100.18	62.569	12.9	11.2	10	12	12.1	13.3	147540000	137920000	141450000	178330000	188760000	174770000	0.000809938	1.42303e+08	180620000	0.343988
Q9Y5V3	Q9Y5V3	Melanoma-associated antigen D1	MAGED1	2	2	3	0	0	0	86.16	5.6186	2.6	2.6	7.5	0	0	0	145370000	93600000	98243000	0	0	0	0.00122358	1.12404e+08	0.001	-36.7099
P17655	P17655	Calpain-2 catalytic subunit	CAPN2	7	5	7	4	4	6	79.994	32.426	17	11.9	15	11	7.9	14.1	80794000	72834000	108360000	98608000	65974000	92086000	0.454812	8.73293e+07	85556000	-0.0295973
Q8N163	Q8N163	Cell cycle and apoptosis regulator protein 2	CCAR2	3	3	3	3	2	3	102.9	10.017	4.2	4.2	4.2	4.2	3.1	4.2	57583000	58653000	0	0	0	0	0.0580751	3.87453e+07	0.001	-35.1733
Q9BZJ0	Q9BZJ0	Crooked neck-like protein 1	CRNKL1	2	2	2	2	0	1	100.45	8.699	3.2	3.2	3.2	3.2	0	1.7	62643000	35217000	41352000	31807000	0	0	0.0282643	46404000	1.06023e+07	-2.12987
Q9UBX3	Q9UBX3	Mitochondrial dicarboxylate carrier	SLC25A10	6	6	5	4	5	5	31.282	48.763	33.8	30	21.6	25.4	26.1	24.4	70656000	104710000	69549000	158280000	103000000	139520000	0.0297347	8.16383e+07	133600000	0.710601
P43487	P43487	Ran-specific GTPase-activating protein	RANBP1	2	2	2	2	2	2	23.31	5.8468	10.9	10.9	10.9	10.9	10.9	10.9	72794000	70506000	53803000	53490000	64370000	59792000	0.196085	65701000	5.92173e+07	-0.149896
P54886	P54886	Delta-1-pyrroline-5-carboxylate synthase;Glutamate 5-kinase;Gamma-glutamyl phosphate reductase	ALDH18A1	5	4	5	4	5	6	87.301	28.835	7.5	6.5	7.7	4.8	6.3	7.9	709340000	742430000	695820000	1198900000	951330000	1.5425e+09	0.0200678	7.15863e+08	1.23091e+09	0.781969
Q9H7S9;Q96F45	Q9H7S9;Q96F45	Zinc finger protein 703;Zinc finger protein 503	ZNF703;ZNF503	2	2	2	2	1	2	58.221	27.245	9.3	9.3	9.3	9.3	2	9.3	231000000	159660000	190170000	145730000	0	227690000	0.18874	193610000	1.24473e+08	-0.637317
P55884	P55884	Eukaryotic translation initiation factor 3 subunit B	EIF3B	3	2	2	0	0	3	92.48	3.667	5.8	4.7	4.7	0	0	5.8	39128000	35992000	0	0	0	49418000	0.350165	25040000	1.64727e+07	-0.60416
Q99496	Q99496	E3 ubiquitin-protein ligase RING2	RNF2	2	4	3	4	3	3	37.655	21.208	7.4	16.4	11.6	16.4	12.2	12.2	216720000	200650000	277610000	192330000	151920000	169430000	0.0411552	231660000	1.71227e+08	-0.436102
O15446	O15446	DNA-directed RNA polymerase I subunit RPA34	CD3EAP	8	8	8	5	6	8	54.985	104.99	35.7	35.7	35.7	20.8	27.1	35.7	179000000	196600000	206860000	150910000	190510000	174170000	0.0942582	1.94153e+08	1.71863e+08	-0.175935
Q9NV06	Q9NV06	DDB1- and CUL4-associated factor 13	DCAF13	10	9	10	10	8	11	51.402	89.621	27.2	25.6	27.2	27.2	22.7	30.1	176470000	174400000	181000000	208940000	226550000	177090000	0.0696263	177290000	2.04193e+08	0.203825
Q9UKF6	Q9UKF6	Cleavage and polyadenylation specificity factor subunit 3	CPSF3	9	7	7	8	8	9	77.485	51.791	19.6	15.1	14.8	16.1	16.1	19.6	121290000	101410000	89805000	141920000	174320000	148900000	0.00974136	1.04168e+08	1.55047e+08	0.573786
Q96EU6;Q9H160	Q96EU6;Q9H160	Ribosomal RNA processing protein 36 homolog;Inhibitor of growth protein 2	RRP36;ING2	2	2	2	2	2	2	29.823	10.955	8.5	8.5	8.5	8.5	8.5	8.5	179600000	171580000	184280000	130600000	101750000	125560000	0.00178318	1.78487e+08	1.19303e+08	-0.581182
Q9P2J5	Q9P2J5	Leucine--tRNA ligase, cytoplasmic	LARS	5	5	6	7	5	3	134.46	17.798	6	4.9	6.5	6.9	4.3	2.5	44061000	37947000	37474000	50263000	44929000	46250000	0.0256187	3.98273e+07	4.71473e+07	0.243417
Q9Y2T2;P53677	Q9Y2T2	AP-3 complex subunit mu-1	AP3M1	7	9	8	6	6	7	46.939	42.894	23.7	31.1	28.7	23.9	23	26.8	245740000	249360000	291670000	232590000	231930000	203860000	0.0437172	2.62257e+08	2.22793e+08	-0.235273
Q92802	Q92802	NEDD4-binding protein 2-like 2	N4BP2L2	8	9	8	5	2	4	67.458	45.729	15.1	17.2	14.4	9.6	3.9	7.5	297190000	291150000	333300000	146360000	118730000	154640000	0.000303011	3.07213e+08	139910000	-1.13474
Q9NPE3	Q9NPE3	H/ACA ribonucleoprotein complex subunit 3	NOP10	4	5	5	5	3	4	7.7059	19.41	62.5	62.5	62.5	62.5	62.5	62.5	479980000	491480000	456140000	351130000	834390000	409130000	0.366912	4.75867e+08	531550000	0.159648
Q14258	Q14258	E3 ubiquitin/ISG15 ligase TRIM25	TRIM25	3	4	3	4	1	3	70.973	80.462	6.7	9.7	8.1	9.7	2.2	6.7	65329000	124540000	121240000	66569000	0	101690000	0.125299	103703000	5.60863e+07	-0.886736
O75530	O75530	Polycomb protein EED	EED	2	2	2	1	1	3	50.197	8.3729	4.8	4.8	4.8	2.9	2.9	7.5	78160000	0	95911000	0	0	73165000	0.214409	5.80237e+07	2.43883e+07	-1.25045
Q9BTL3	Q9BTL3	RNMT-activating mini protein	FAM103A1	5	4	5	5	6	5	14.381	164.9	57.6	50	57.6	56.8	64.4	56.8	382150000	544500000	436220000	637920000	627660000	591350000	0.0148475	454290000	6.18977e+08	0.446271
Q15046	Q15046	Lysine--tRNA ligase	KARS	3	3	3	3	0	3	68.047	5.377	4.2	4.2	4.2	4.2	0	4.2	73864000	84728000	52588000	39051000	0	62661000	0.0753368	7.03933e+07	33904000	-1.05398
P00492	P00492	Hypoxanthine-guanine phosphoribosyltransferase	HPRT1	2	1	0	2	1	2	24.579	5.3823	9.2	4.6	0	9.2	4.6	9.2	26194000	0	0	0	0	37781000	0.406716	8.73133e+06	1.25937e+07	0.528425
Q9HD33	Q9HD33	39S ribosomal protein L47, mitochondrial	MRPL47	4	5	4	2	4	4	29.45	19.966	18	24.4	18	7.6	20	18	187710000	172290000	174140000	183600000	209410000	199750000	0.0473524	1.78047e+08	1.97587e+08	0.15023
Q8NDV7	Q8NDV7	Trinucleotide repeat-containing gene 6A protein	TNRC6A	8	11	8	6	7	8	210.29	52.229	8.4	10.8	8	5.5	6.4	8	202960000	202490000	178440000	170140000	164240000	175720000	0.0241193	194630000	1.70033e+08	-0.194917
P51571	P51571	Translocon-associated protein subunit delta	SSR4	1	1	2	1	1	1	18.998	23.848	11	11	17.3	11	11	11	0	0	110040000	0	0	0	0.18695	36680000	0.001	-35.0943
Q9HCG8	Q9HCG8	Pre-mRNA-splicing factor CWC22 homolog	CWC22	2	1	1	2	1	1	105.47	29.494	3.1	2.2	2.2	3.1	2.2	2.2	0	0	25674000	28348000	0	0	0.473808	8558000	9.44933e+06	0.142939
P22102	P22102	Trifunctional purine biosynthetic protein adenosine-3;Phosphoribosylamine--glycine ligase;Phosphoribosylformylglycinamidine cyclo-ligase;Phosphoribosylglycinamide formyltransferase	GART	3	3	3	3	1	3	107.77	7.8332	4	4	4	4	1.3	4	43374000	38030000	32420000	47001000	0	36100000	0.260184	3.79413e+07	2.77003e+07	-0.453867
Q06265	Q06265	Exosome complex component RRP45	EXOSC9	6	7	7	6	6	7	48.948	71.257	20.5	23	23	19.4	20.5	23	251370000	311790000	354280000	270620000	268180000	310690000	0.264418	3.05813e+08	2.83163e+08	-0.111017
Q00325	Q00325	Phosphate carrier protein, mitochondrial	SLC25A3	3	3	5	4	2	4	40.094	21.546	7.7	7.7	16	18.5	4.4	12.2	217140000	216110000	178400000	174410000	192030000	241330000	0.479582	2.03883e+08	202590000	-0.00918088
Q16795	Q16795	NADH dehydrogenase [ubiquinone] 1 alpha subcomplex subunit 9, mitochondrial	NDUFA9	3	3	3	2	1	3	42.509	8.4957	11.9	11.9	11.9	8.5	3.2	11.9	45373000	45147000	29375000	65551000	0	51737000	0.484218	39965000	39096000	-0.0317161
Q6DKI1	Q6DKI1	60S ribosomal protein L7-like 1	RPL7L1	8	8	8	7	8	8	29.669	67.24	36.9	36.9	36.9	39.2	42	42	560750000	897410000	820240000	615990000	629510000	616280000	0.12235	7.59467e+08	6.20593e+08	-0.291338
O14579	O14579	Coatomer subunit epsilon	COPE	2	3	3	3	1	4	34.482	69.873	14.9	19.2	18.5	25.3	6.5	34.4	117720000	85114000	89280000	124560000	0	135920000	0.412599	9.73713e+07	8.68267e+07	-0.165359
Q96EP5	Q96EP5	DAZ-associated protein 1	DAZAP1	3	4	4	4	6	5	43.383	45.26	10.1	16.7	16.7	16.7	25.8	23.1	282450000	296280000	302840000	854840000	585220000	831150000	0.00292141	2.93857e+08	757070000	1.36531
P49458	P49458	Signal recognition particle 9 kDa protein	SRP9	5	5	5	4	5	5	10.112	57.469	53.5	53.5	53.5	44.2	53.5	53.5	1111700000	1108700000	1386600000	1164300000	1076700000	1136400000	0.234317	1.20233e+09	1125800000	-0.0948864
Q9BQC6	Q9BQC6	Ribosomal protein 63, mitochondrial	MRPL57	1	1	1	1	1	1	12.266	5.9855	12.7	12.7	12.7	12.7	12.7	12.7	73054000	109350000	69453000	194150000	200270000	142630000	0.00649292	8.39523e+07	1.79017e+08	1.09245
P19387	P19387	DNA-directed RNA polymerase II subunit RPB3	POLR2C	4	3	4	3	2	3	31.441	25.723	18.9	12.4	18.9	18.9	10.5	12.4	129350000	139090000	115530000	109200000	0	91151000	0.0752692	127990000	6.67837e+07	-0.938464
P07195	P07195	L-lactate dehydrogenase B chain	LDHB	7	7	5	6	6	6	36.638	53.87	20.7	20.7	15	17.7	24.3	18	247130000	317360000	117070000	172650000	113510000	141410000	0.119079	2.27187e+08	1.42523e+08	-0.67268
Q7L576;Q96F07	Q7L576	Cytoplasmic FMR1-interacting protein 1	CYFIP1	3	3	2	2	2	2	145.18	12.308	2.7	2.7	1.8	1.8	1.8	1.8	50211000	53777000	0	0	0	0	0.058292	3.46627e+07	0.001	-35.0127
P52907	P52907	F-actin-capping protein subunit alpha-1	CAPZA1	2	2	1	1	2	2	32.922	13.468	11.5	11.5	5.2	6.3	9.8	11.5	44644000	0	0	0	0	104730000	0.312789	1.48813e+07	34910000	1.23014
Q9HAN9	Q9HAN9	Nicotinamide/nicotinic acid mononucleotide adenylyltransferase 1	NMNAT1	4	2	3	3	1	2	31.932	15.832	18.6	10	14	14	4.7	11.1	102630000	85841000	87174000	77658000	0	75283000	0.0958232	9.18817e+07	5.09803e+07	-0.849836
Q8N983	Q8N983	39S ribosomal protein L43, mitochondrial	MRPL43	3	3	1	2	1	3	23.431	7.4449	15.8	15.8	5.6	10.7	5.1	15.8	69426000	77705000	0	0	0	0	0.0586872	4.90437e+07	0.001	-35.5133
Q9H9H4	Q9H9H4	Vacuolar protein sorting-associated protein 37B	VPS37B	4	5	3	2	2	2	31.307	47.868	26	32.3	21.4	13.3	12.3	16.1	83725000	89661000	82206000	0	48044000	70452000	0.0470593	8.51973e+07	3.94987e+07	-1.109
Q9H7H0	Q9H7H0	Methyltransferase-like protein 17, mitochondrial	METTL17	3	3	2	2	1	2	50.733	13.442	12.5	12.5	4.8	4.8	2.9	4.8	87417000	60058000	77484000	42597000	0	0	0.0101459	7.49863e+07	14199000	-2.40084
P17480	P17480	Nucleolar transcription factor 1	UBTF	5	4	3	2	2	4	89.405	34.025	8.9	7.5	5.6	3.7	3.4	7.7	214520000	136570000	184600000	71903000	118620000	106340000	0.0202563	1.78563e+08	9.89543e+07	-0.851601
P20908	P20908	Collagen alpha-1(V) chain	COL5A1	4	3	3	2	2	2	183.56	28.094	3.9	2.9	2.8	1.8	1.8	1.8	120590000	106580000	114950000	65831000	0	101140000	0.0613618	114040000	55657000	-1.0349
P62318	P62318	Small nuclear ribonucleoprotein Sm D3	SNRPD3	3	3	1	2	3	3	13.916	18.178	29.4	29.4	7.1	15.1	31.7	31.7	1.5672e+09	1141000000	1271000000	890010000	932450000	838410000	0.0135604	1.3264e+09	8.86957e+08	-0.58058
Q92797	Q92797	Symplekin	SYMPK	4	3	5	5	3	5	141.15	28.937	6	4.8	8.2	8.2	3.5	8.2	56350000	41585000	37267000	59882000	49525000	51396000	0.132758	4.50673e+07	53601000	0.250178
Q15008	Q15008	26S proteasome non-ATPase regulatory subunit 6	PSMD6	2	1	2	3	2	2	45.531	9.4622	6.2	2.3	6.2	8.5	6.2	6.2	0	0	0	35704000	51522000	0	0.0645149	0.001	2.90753e+07	34.7591
Q9H4H8	Q9H4H8	Protein FAM83D	FAM83D	2	2	2	2	2	2	64.424	4.0079	4.8	4.8	4.8	4.8	4.8	4.8	0	0	0	0	0	12109000000	0.18695	0.001	4.03633e+09	41.8762
Q70EL1	Q70EL1	Inactive ubiquitin carboxyl-terminal hydrolase 54	USP54	1	2	2	1	0	2	187.39	12.297	1.2	2.1	2.1	1.2	0	2.1	0	74028000	41280000	0	0	36807000	0.174425	38436000	12269000	-1.64744
P21127;Q9UQ88	P21127;Q9UQ88	Cyclin-dependent kinase 11B;Cyclin-dependent kinase 11A	CDK11B;CDK11A	5	6	5	6	5	7	92.619	17.416	6.5	7.8	6.5	7.8	6.9	8.9	77703000	82709000	81492000	87968000	72993000	71668000	0.300086	8.06347e+07	77543000	-0.0564037
Q96N67	Q96N67	Dedicator of cytokinesis protein 7	DOCK7	3	2	3	1	0	2	242.56	8.6094	2.4	1.6	2.4	0.9	0	1.7	11610000	0	0	16594000	0	0	0.40886	3870000	5.53133e+06	0.515294
Q6P5R6	Q6P5R6	60S ribosomal protein L22-like 1	RPL22L1	3	3	3	3	4	3	14.606	160.41	39.3	39.3	39.3	39.3	45.1	39.3	1390700000	1.5213e+09	1.5657e+09	1322600000	1170100000	1316800000	0.018563	1.49257e+09	1.26983e+09	-0.233156
P62993	P62993	Growth factor receptor-bound protein 2	GRB2	2	1	2	1	1	2	25.206	8.1547	8.8	5.5	8.8	5.5	3.2	8.8	83496000	69458000	74501000	69692000	0	93695000	0.246928	7.58183e+07	5.44623e+07	-0.477288
P50570;Q05193;Q9UQ16	P50570	Dynamin-2	DNM2	3	3	4	3	3	4	98.063	10.005	5.4	4.5	6.2	4.5	5.4	6.2	5433300000	5.9494e+09	6.1748e+09	6.6043e+09	5531800000	6.7562e+09	0.186228	5.8525e+09	6.29743e+09	0.105711
O14874	O14874	[3-methyl-2-oxobutanoate dehydrogenase [lipoamide]] kinase, mitochondrial	BCKDK	1	2	2	2	1	2	46.36	5.3012	2.2	6.3	6.3	6.3	2.2	6.3	32545000000	37681000000	30389000000	31281000000	46290000000	38380000000	0.175419	3.35383e+10	3.86503e+10	0.20467
Q96CS3	Q96CS3	FAS-associated factor 2	FAF2	2	1	3	3	3	3	52.623	48.287	10.1	4	13.5	12.1	9.4	12.1	107460000	0	108030000	129620000	149580000	167710000	0.0546174	71830000	148970000	1.05236
Q99549	Q99549	M-phase phosphoprotein 8	MPHOSPH8	8	7	9	7	5	5	97.181	71.31	13.7	12.1	16.4	12.2	7.4	7.4	372200000	508160000	446340000	188410000	175810000	217250000	0.00190195	4.42233e+08	1.93823e+08	-1.19007
P37108	P37108	Signal recognition particle 14 kDa protein	SRP14	6	6	6	6	5	6	14.57	127.32	41.2	41.2	41.2	41.2	41.2	41.2	1282500000	1.0381e+09	1186900000	841100000	1089900000	875790000	0.0455051	1.16917e+09	9.35597e+08	-0.321522
Q86XK2	Q86XK2	F-box only protein 11	FBXO11	2	3	3	2	3	3	103.58	7.8371	3	4.1	4.1	2.4	4.1	4.1	61928000	74133000	57662000	57455000	53181000	58074000	0.0910391	6.45743e+07	5.62367e+07	-0.19945
O75319	O75319	RNA/RNP complex-1-interacting phosphatase	DUSP11	12	13	16	11	12	12	43.71	128.64	38.7	42.7	45.4	33.7	37.7	42.7	861120000	928200000	987780000	394290000	377180000	395960000	6.62571e-05	925700000	3.89143e+08	-1.25024
A6NHR9	A6NHR9	Structural maintenance of chromosomes flexible hinge domain-containing protein 1	SMCHD1	2	2	2	2	2	2	226.37	5.4832	1	1	1	1	1	1	0	29850000	0	20555000	0	37709000	0.277984	9950000	1.94213e+07	0.964874
Q9P035	Q9P035	Very-long-chain (3R)-3-hydroxyacyl-CoA dehydratase 3	HACD3	3	2	2	3	2	3	43.159	13.359	11.9	5.8	5.8	11.9	9.1	11.9	144200000	81616000	127940000	303730000	160360000	212370000	0.0395511	1.17919e+08	2.25487e+08	0.93525
A2NJV5;A0A0A0MRZ7;A0A075B6S2;A0A075B6S6;A0A075B6P5;A0A087WW87;P06310;P01615;P01614	A2NJV5;A0A0A0MRZ7;A0A075B6S2		IGKV A18;IGKV2D-26;IGKV2D-29	3	3	3	3	4	3	13.085	77.465	16.7	16.7	16.7	16.7	19.2	16.7	78269000000	96300000000	56420000000	144960000000	291440000000	122850000000	0.0566805	7.69963e+10	1.86417e+11	1.27567
A0A075B6R9;A0A0C4DH68	A0A075B6R9		IGKV2D-24	2	2	2	2	2	2	13.079	10.183	13.3	13.3	13.3	13.3	13.3	13.3	1155600000	1.0488e+09	1084900000	1084500000	7.0072e+09	952150000	0.19558	1.09643e+09	3.01462e+09	1.45916
P46459	P46459	Vesicle-fusing ATPase	NSF	3	3	2	2	0	3	82.593	4.8546	4.2	4.2	3.2	2.8	0	4.2	47092000	56640000	63279000	0	0	53946000	0.056245	5.56703e+07	17982000	-1.63036
P46734	P46734	Dual specificity mitogen-activated protein kinase kinase 3	MAP2K3	2	1	2	2	0	1	39.318	5.5045	9.2	5.2	9.2	9.2	0	5.2	24721000	28483000	20038000	19173000	0	47231000	0.438981	24414000	2.21347e+07	-0.141401
P48047	P48047	ATP synthase subunit O, mitochondrial	ATP5O	7	6	6	5	6	5	23.277	52.81	45.5	35.2	40.4	30.5	35.2	32.9	237850000	219090000	208630000	285890000	297490000	413190000	0.0282871	2.21857e+08	332190000	0.582381
O96028	O96028	Histone-lysine N-methyltransferase NSD2	WHSC1	3	3	2	4	2	4	152.26	16.565	3.4	3.1	2.1	4.8	2.3	4.7	181310000	0	149970000	0	0	0	0.0598321	1.10427e+08	0.001	-36.6843
Q9NTJ3	Q9NTJ3	Structural maintenance of chromosomes protein 4	SMC4	3	2	3	3	1	3	147.18	20.666	2.6	2.1	2.6	2.6	0.9	2.6	48894000	51009000	38176000	53508000	0	50747000	0.280877	4.60263e+07	3.47517e+07	-0.405377
Q9Y3D3	Q9Y3D3	28S ribosomal protein S16, mitochondrial	MRPS16	4	4	4	2	4	3	15.345	42.667	43.1	43.1	43.1	19	43.1	33.6	345720000	415030000	401070000	337160000	332030000	305840000	0.0277726	3.87273e+08	325010000	-0.252868
Q13045	Q13045	Protein flightless-1 homolog	FLII	3	2	2	3	2	2	144.75	7.603	4.1	1.8	1.8	2.4	1.8	1.8	37251000	28676000	30448000	28260000	26707000	27680000	0.0797931	32125000	27549000	-0.221697
P54132	P54132	Bloom syndrome protein	BLM	5	6	5	5	3	3	159	29.874	5.7	6.9	5.7	6.1	4.4	3.8	71832000	71690000	62895000	48043000	57953000	53676000	0.0096981	6.88057e+07	53224000	-0.37045
O75400	O75400	Pre-mRNA-processing factor 40 homolog A	PRPF40A	3	3	3	2	2	3	108.8	15.482	3.9	3.9	3.9	2.9	2.2	3.9	118910000	125070000	114970000	86314000	110980000	88426000	0.0221026	119650000	95240000	-0.329181
Q9ULC4;A0A3B3IRV3	Q9ULC4;A0A3B3IRV3	Malignant T-cell-amplified sequence 1	MCTS1	2	2	2	1	1	1	20.555	3.786	19.9	19.9	19.9	9.4	9.4	9.4	46234000	106890000	99028000	0	0	0	0.00578462	8.40507e+07	0.001	-36.2905
O94973	O94973	AP-2 complex subunit alpha-2	AP2A2	3	1	2	2	1	3	103.96	22.425	9.1	5.4	7.2	8.6	4.8	10.4	36866000	0	49107000	62956000	0	49653000	0.366052	2.86577e+07	3.75363e+07	0.389367
P62861	P62861	40S ribosomal protein S30	FAU	2	2	2	2	2	2	14.39	6.9194	8.3	8.3	8.3	8.3	8.3	8.3	5201100000	4693000000	4782200000	3.4847e+09	6.8801e+09	3.1601e+09	0.382539	4892100000	4.5083e+09	-0.11787
Q9Y2R9	Q9Y2R9	28S ribosomal protein S7, mitochondrial	MRPS7	11	11	10	10	10	11	28.134	64.199	45	45	38.4	38.4	40.5	45	395300000	392090000	415910000	339980000	379660000	369630000	0.0269346	401100000	363090000	-0.143635
Q8IWZ3	Q8IWZ3	Ankyrin repeat and KH domain-containing protein 1	ANKHD1	2	1	2	2	2	2	269.45	22.711	2.5	1.6	2.5	2.5	1	2.5	22648000	0	20654000	27804000	22527000	19876000	0.151839	14434000	2.34023e+07	0.697181
Q9NX20	Q9NX20	39S ribosomal protein L16, mitochondrial	MRPL16	3	3	3	4	3	4	28.449	7.5357	10.8	11.2	11.2	15.1	12.4	15.1	61000000	48396000	52254000	48409000	0	89264000	0.38722	5.38833e+07	45891000	-0.231628
Q99767	Q99767	Amyloid beta A4 precursor protein-binding family A member 2	APBA2	3	1	4	0	0	2	82.511	6.8895	5.9	2	7.3	0	0	3.2	69198000	0	68819000	0	0	39802000	0.142567	4.60057e+07	1.32673e+07	-1.79393
Q92616	Q92616	Translational activator GCN1	GCN1L1	5	4	3	4	0	5	292.71	22.03	3.6	2.8	2.1	2.8	0	3.6	23950000	25460000	25743000	51217000	0	38527000	0.384033	25051000	2.99147e+07	0.255985
Q9H0U3	Q9H0U3	Magnesium transporter protein 1	MAGT1	3	2	2	2	1	3	38.036	19.341	9.6	5.4	6.9	6.9	4.2	9.6	98416000	80840000	101110000	0	0	77460000	0.0318693	9.34553e+07	25820000	-1.85579
P30876	P30876	DNA-directed RNA polymerase II subunit RPB2	POLR2B	10	11	11	8	8	10	133.9	70.687	12.2	13.8	12.2	9.8	10.6	12.6	162660000	127180000	122590000	119530000	110580000	102930000	0.0611592	1.37477e+08	1.11013e+08	-0.308454
Q53H12	Q53H12	Acylglycerol kinase, mitochondrial	AGK	2	1	3	3	2	3	47.137	71.974	8.8	5.9	11.8	11.8	5.9	11.8	102410000	0	84710000	164230000	0	137180000	0.279547	6.23733e+07	100470000	0.687764
Q03164	Q03164	Histone-lysine N-methyltransferase 2A;MLL cleavage product N320;MLL cleavage product C180	KMT2A	4	5	5	7	5	6	431.76	23.845	1.4	1.7	1.7	2.8	2.2	2	8.5781e+09	7.9063e+09	6.4595e+09	8.2934e+09	6.9246e+09	7.1252e+09	0.402214	7.64797e+09	7.44773e+09	-0.0382748
Q9UGU0	Q9UGU0	Transcription factor 20	TCF20	14	15	14	13	8	14	211.77	134.25	10.6	11.8	10.7	11.1	5.9	10.9	204300000	222290000	209370000	177140000	280560000	265870000	0.211443	2.11987e+08	241190000	0.186197
P07741	P07741	Adenine phosphoribosyltransferase	APRT	1	1	1	1	1	1	19.608	32.321	11.1	11.1	11.1	11.1	11.1	11.1	22405000	91024000	88823000	0	41019000	22270000	0.0714071	6.74173e+07	2.10963e+07	-1.67613
Q15113	Q15113	Procollagen C-endopeptidase enhancer 1	PCOLCE	2	2	2	2	2	2	47.972	20.158	5.6	5.6	5.6	5.6	5.6	5.6	92045000	94085000	0	135080000	0	146350000	0.301464	6.20433e+07	93810000	0.596466
Q96EY5	Q96EY5	Multivesicular body subunit 12A	MVB12A	0	2	2	0	1	0	28.783	10.691	0	12.1	12.1	0	5.5	0	0	59478000	58656000	0	0	0	0.0580679	39378000	0.001	-35.1967
Q96FX7	Q96FX7	tRNA (adenine(58)-N(1))-methyltransferase catalytic subunit TRMT61A	TRMT61A	2	3	3	1	2	1	31.381	16.355	15.9	15.9	15.9	3.5	9.7	3.5	0	23875000	47693000	0	32686000	0	0.250682	23856000	1.08953e+07	-1.13064
Q99832	Q99832	T-complex protein 1 subunit eta	CCT7	8	8	8	10	9	10	59.366	76.695	19.9	20.8	19.9	24.1	23.6	24.1	165140000	176150000	190090000	195830000	202510000	220210000	0.0235437	1.77127e+08	2.06183e+08	0.219146
Q99590	Q99590	Protein SCAF11	SCAF11	15	15	16	11	13	11	164.65	210.13	15.8	15.8	16.4	11	12.8	11.3	424200000	428090000	444420000	313880000	356000000	371950000	0.00494628	4.32237e+08	3.47277e+08	-0.315736
Q9Y295	Q9Y295	Developmentally-regulated GTP-binding protein 1	DRG1	9	8	6	7	9	9	40.542	57.787	36.5	34.1	26.4	29.7	39	37.1	206670000	145490000	163760000	184380000	190740000	228150000	0.13443	1.71973e+08	201090000	0.225656
O14925;Q5SRD1	O14925;Q5SRD1	Mitochondrial import inner membrane translocase subunit Tim23;Putative mitochondrial import inner membrane translocase subunit Tim23B	TIMM23;TIMM23B	1	2	2	2	1	2	21.943	20.754	8.1	18.7	18.7	18.7	8.1	18.7	0	71178000	72203000	84253000	0	77313000	0.43733	4.77937e+07	5.38553e+07	0.17227
Q16540	Q16540	39S ribosomal protein L23, mitochondrial	MRPL23	3	3	3	4	3	4	17.781	32.78	29.4	29.4	29.4	35.3	30.1	35.3	142430000	154760000	168280000	137770000	166570000	170240000	0.411343	1.55157e+08	1.58193e+08	0.0279631
P11413	P11413	Glucose-6-phosphate 1-dehydrogenase	G6PD	4	2	4	4	3	4	59.256	6.9961	8.5	3.7	8.5	8.5	7	8.5	74816000	68560000	80967000	92936000	72027000	88092000	0.129011	74781000	8.43517e+07	0.173745
P62273	P62273	40S ribosomal protein S29	RPS29	3	3	4	4	4	4	6.6767	60.048	33.9	33.9	46.4	46.4	46.4	46.4	2535400000	2574600000	1.8378e+09	4.1663e+09	4685000000	4.2176e+09	0.00108521	2.31593e+09	4.3563e+09	0.91151
Q9NX24	Q9NX24	H/ACA ribonucleoprotein complex subunit 2	NHP2	4	4	5	4	4	4	17.201	103.73	47.7	47.7	54.2	47.7	47.7	47.7	801450000	721720000	793970000	623490000	754480000	680910000	0.066177	772380000	6.86293e+08	-0.170485
P55209	P55209	Nucleosome assembly protein 1-like 1	NAP1L1	4	3	4	4	3	2	45.374	43.48	14.8	10.5	14.8	14.8	12	7.4	311140000	247290000	237140000	145240000	155420000	179690000	0.0071265	265190000	1.60117e+08	-0.727903
Q14676	Q14676	Mediator of DNA damage checkpoint protein 1	MDC1	6	4	6	5	5	3	226.66	43.353	5.8	3.9	5.8	4.8	4.9	2.3	98897000	127140000	140220000	74252000	68675000	82715000	0.0109324	1.22086e+08	75214000	-0.698821
P08651	P08651	Nuclear factor 1 C-type	NFIC	3	3	3	3	1	2	55.674	46.256	11	11	11	11	2.2	8.5	129800000	182840000	194340000	121460000	0	121270000	0.0611832	1.68993e+08	80910000	-1.06258
P01344	P01344	Insulin-like growth factor II;Insulin-like growth factor II;Insulin-like growth factor II Ala-25 Del;Preptin	IGF2	2	2	2	2	2	2	20.14	29.687	13.9	13.9	13.9	13.9	13.9	13.9	120860000	211330000	176770000	314980000	167890000	241170000	0.112368	1.69653e+08	2.41347e+08	0.508517
P11216	P11216	Glycogen phosphorylase, brain form	PYGB	4	4	4	3	3	5	96.695	15.681	7.2	7.2	7.2	5.6	6.2	8.7	120860000	122380000	101290000	99549000	143440000	92436000	0.434758	1.14843e+08	1.11808e+08	-0.0386394
Q9Y484	Q9Y484	WD repeat domain phosphoinositide-interacting protein 4	WDR45	0	0	0	8	5	8	39.867	37.38	0	0	0	23.1	15.3	20	0	0	0	1119500000	899520000	1224900000	0.000175911	0.001	1.08131e+09	39.9759
Q8WVV9	Q8WVV9	Heterogeneous nuclear ribonucleoprotein L-like	HNRNPLL	4	5	5	4	4	4	60.082	25.281	14.6	16.6	16.6	13.7	13.3	14.6	55655000	47321000	45790000	71100000	65208000	61653000	0.00820728	4.95887e+07	65987000	0.412171
P06858	P06858	Lipoprotein lipase	LPL	6	5	6	4	4	5	53.162	61.39	16.2	12.6	16.2	10.7	10.1	12.2	520680000	461120000	489610000	640210000	438700000	564270000	0.201306	490470000	5.47727e+08	0.159291
Q13123	Q13123	Protein Red	IK	3	3	2	3	3	2	65.601	22.413	5.4	5.4	3.2	5.4	5.4	3.2	135550000	165780000	142180000	160430000	156430000	174460000	0.104944	1.47837e+08	1.63773e+08	0.147696
Q13162	Q13162	Peroxiredoxin-4	PRDX4	3	3	3	2	3	3	30.54	24.802	16.6	16.6	16.6	11.8	16.6	16.6	3.3215e+09	2727400000	4.1638e+09	3.195e+09	3.7303e+09	2825600000	0.385132	3.40423e+09	3.2503e+09	-0.066757
Q5UIP0	Q5UIP0	Telomere-associated protein RIF1	RIF1	2	2	3	2	1	2	274.46	13.132	1	1	1.8	1.5	0.7	1	100890000	105440000	105170000	92427000	0	65838000	0.0684656	1.03833e+08	52755000	-0.97689
Q8IY67	Q8IY67	Ribonucleoprotein PTB-binding 1	RAVER1	3	2	3	2	1	3	63.876	13.828	14	8.6	14	8.6	2.6	14	10250000	0	0	0	0	23875000	0.31386	3.41667e+06	7.95833e+06	1.21988
P52756	P52756	RNA-binding protein 5	RBM5	4	4	4	4	4	4	92.153	24.17	8.5	7.4	8.5	8.5	8.5	8.5	106090000	86510000	82258000	132500000	151110000	133700000	0.00373255	9.16193e+07	1.39103e+08	0.602433
Q9BW19	Q9BW19	Kinesin-like protein KIFC1	KIFC1	6	5	5	6	6	7	73.747	117.72	17.1	14.4	13.8	14.3	16.9	18.9	75922000	83029000	61340000	119660000	161230000	128440000	0.00563589	7.34303e+07	1.36443e+08	0.893854
P78344;REV__Q9NSE4	P78344	Eukaryotic translation initiation factor 4 gamma 2	EIF4G2	3	3	2	4	3	1	102.36	8.3667	3.1	2.9	2.1	4.5	2.9	1.1	0	104800000	0	72560000	66599000	0	0.399218	3.49333e+07	4.63863e+07	0.409095
Q9H0H5	Q9H0H5	Rac GTPase-activating protein 1	RACGAP1	7	9	8	9	11	10	71.026	54.163	14.9	19	19.3	16.5	23.4	19.3	158290000	179650000	162500000	204580000	259480000	231380000	0.00962109	1.66813e+08	2.31813e+08	0.474729
P62308;A8MWD9	P62308;A8MWD9	Small nuclear ribonucleoprotein G;Putative small nuclear ribonucleoprotein G-like protein 15	SNRPG;SNRPGP15	2	2	2	2	2	2	8.496	5.8802	17.1	17.1	17.1	17.1	17.1	17.1	111930000	111940000	104490000	81733000	62144000	94023000	0.0174555	1.09453e+08	79300000	-0.464923
O95292;Q9P0L0	O95292;Q9P0L0	Vesicle-associated membrane protein-associated protein B/C;Vesicle-associated membrane protein-associated protein A	VAPB;VAPA	1	1	0	2	1	2	27.228	9.4047	4.9	4.9	0	10.7	5.8	10.7	0	0	0	72598000	0	66841000	0.058397	0.001	4.64797e+07	35.4359
P79522	P79522	Proline-rich protein 3	PRR3	1	1	1	1	1	1	20.64	7.9411	9	9	9	9	9	9	160230000	126080000	179810000	99448000	170930000	114300000	0.184563	1.55373e+08	128226000	-0.27705
P26196	P26196	Probable ATP-dependent RNA helicase DDX6	DDX6	5	5	5	6	4	5	54.416	51.791	18.2	18.2	18.2	20.3	14.3	18.2	152760000	169990000	146140000	150750000	158540000	157920000	0.472162	1.56297e+08	1.55737e+08	-0.00517836
O15260	O15260	Surfeit locus protein 4	SURF4	1	1	1	2	1	2	30.394	46.554	6.7	4.8	6.7	11.5	6.7	11.5	65095000	0	60098000	97016000	42366000	136540000	0.108924	41731000	91974000	1.14011
Q9NRG9	Q9NRG9	Aladin	AAAS	2	1	1	2	1	2	59.573	12.707	5.9	2.4	3.5	5.9	2.4	5.9	17812000	0	0	24271000	0	20532000	0.200879	5.93733e+06	1.49343e+07	1.33075
Q5T280	Q5T280	Putative methyltransferase C9orf114	C9orf114	3	4	4	2	3	5	42.008	52.09	13.3	16.8	16.8	6.6	10.4	19.7	149100000	126140000	152300000	146140000	166130000	136040000	0.298691	1.42513e+08	1.49437e+08	0.0684373
Q99542	Q99542	Matrix metalloproteinase-19	MMP19	2	2	2	1	2	2	57.356	35.032	6.3	6.3	6.3	3.9	6.3	6.3	104450000	98831000	113820000	104490000	141450000	154090000	0.0746432	1.057e+08	1.33343e+08	0.335166
Q9H4L4	Q9H4L4	Sentrin-specific protease 3	SENP3	5	4	5	3	4	3	65.009	43.297	19	16.6	19	13.6	16.6	13.6	119370000	113080000	125180000	84277000	67598000	103210000	0.0173195	119210000	8.50283e+07	-0.48749
O60841	O60841	Eukaryotic translation initiation factor 5B	EIF5B	4	5	5	5	5	6	138.83	46.399	6.6	9.3	8.4	9.3	8.2	10.7	72298000	61113000	136630000	140900000	141990000	191390000	0.038759	9.00137e+07	1.58093e+08	0.812561
Q86U38	Q86U38	Nucleolar protein 9	NOP9	3	3	3	3	2	2	69.437	14.176	6	5.7	6	6	3.6	3.6	84833000	0	0	43189000	0	0	0.342179	2.82777e+07	1.43963e+07	-0.973962
P40616	P40616	ADP-ribosylation factor-like protein 1	ARL1	3	3	3	3	2	3	20.417	12.8	22.7	22.7	22.7	22.7	14.9	22.7	38682000	29722000	39416000	109040000	36859000	90272000	0.0608844	35940000	7.87237e+07	1.13121
Q16637	Q16637	Survival motor neuron protein	SMN1	2	3	3	0	0	2	31.848	9.4213	9.5	15.6	15.6	0	0	9.5	0	134420000	109640000	0	0	0	0.0601004	8.13533e+07	0.001	-36.2435
Q8ND82;Q86YH2;Q6N043	Q8ND82	Zinc finger protein 280C	ZNF280C	3	2	2	0	1	2	83.095	4.8962	4.3	2.2	2.2	0	1.2	2.2	84973000	59903000	102950000	0	0	36508000	0.00779835	8.26087e+07	1.21693e+07	-2.76304
Q86UK7	Q86UK7	Zinc finger protein 598	ZNF598	3	2	3	2	1	1	98.636	7.4783	7.3	6.3	7.3	5.8	4.8	1	83660000	75239000	67949000	46966000	0	0	0.0106156	75616000	1.56553e+07	-2.27204
Q9NQS7	Q9NQS7	Inner centromere protein	INCENP	3	3	3	3	3	3	105.43	22.621	4.8	4.8	4.8	4.8	4.8	4.8	97584000	67185000	85628000	98836000	83354000	71003000	0.470811	8.34657e+07	8.43977e+07	0.0160202
P07305	P07305	Histone H1.0;Histone H1.0, N-terminally processed	H1F0	5	5	5	5	5	4	20.863	19.068	27.3	27.3	27.3	27.3	27.3	22.7	1332400000	1376800000	1.5671e+09	1148300000	1.6218e+09	1362300000	0.385977	1.42543e+09	1.37747e+09	-0.0493832
Q14566	Q14566	DNA replication licensing factor MCM6	MCM6	6	6	4	2	2	5	92.888	19.295	9	9	6.3	3	3	7.9	90496000	85160000	88556000	125870000	130330000	83306000	0.0855526	8.80707e+07	1.13169e+08	0.361741
Q8NB90	Q8NB90	Spermatogenesis-associated protein 5	SPATA5	2	3	1	2	0	1	97.903	11.394	4	7.3	2.7	5.9	1.3	2.7	91492000	107390000	0	0	0	0	0.059326	66294000	0.001	-35.9482
Q96QD9	Q96QD9	UAP56-interacting factor	FYTTD1	5	2	4	1	1	2	35.818	28.286	18.6	7.5	15.1	4.1	3.5	7.5	121760000	0	121990000	0	0	0	0.0580584	81250000	0.001	-36.2416
P61962	P61962	DDB1- and CUL4-associated factor 7	DCAF7	2	3	3	3	2	2	38.926	14.639	7.6	10.2	10.2	10.2	7.6	7.6	0	128030000	105930000	94902000	137180000	101160000	0.235672	7.79867e+07	1.11081e+08	0.510308
Q9UKM9	Q9UKM9	RNA-binding protein Raly	RALY	10	8	9	9	9	10	32.463	58.699	33.3	27.5	29.7	29.4	30.4	29.4	595290000	661540000	610210000	763430000	701940000	781920000	0.00783767	6.22347e+08	7.49097e+08	0.267433
Q16527	Q16527	Cysteine and glycine-rich protein 2	CSRP2	4	4	4	4	4	4	20.954	24.942	30.6	30.6	30.6	30.6	30.6	30.6	309720000	323100000	260500000	273550000	302750000	285890000	0.322254	2.97773e+08	2.87397e+08	-0.0511712
P42167;P42166	P42167;P42166	Lamina-associated polypeptide 2, isoforms beta/gamma;Thymopoietin;Thymopentin;Lamina-associated polypeptide 2, isoform alpha;Thymopoietin;Thymopentin	TMPO	1	2	2	2	1	2	50.67	21.548	3.5	8.6	8.6	8.6	3.5	8.6	0	88804000	71722000	81395000	0	100650000	0.43501	5.35087e+07	6.06817e+07	0.181488
Q9Y2R5	Q9Y2R5	28S ribosomal protein S17, mitochondrial	MRPS17	4	4	4	3	3	3	14.502	35.455	44.6	44.6	44.6	36.2	36.2	36.2	746140000	715990000	629580000	750900000	718420000	627630000	0.48711	6.97237e+08	6.98983e+08	0.00360962
O60783	O60783	28S ribosomal protein S14, mitochondrial	MRPS14	2	2	2	2	1	2	15.139	36.09	21.9	21.9	21.9	21.9	11.7	21.9	409770000	309510000	429910000	335220000	418570000	370470000	0.430295	3.83063e+08	3.74753e+08	-0.0316416
O14639	O14639	Actin-binding LIM protein 1	ABLIM1	1	1	0	4	2	2	87.687	9.5848	1.9	2.1	0	7.1	4.1	4	0	0	0	59695000	107730000	0	0.0738853	0.001	5.58083e+07	35.6998
Q15436	Q15436	Protein transport protein Sec23A	SEC23A	3	3	2	3	1	3	86.16	40.753	7.1	7.1	5.2	7.5	1.7	7.6	66505000	62616000	0	62490000	0	67125000	0.497978	4.30403e+07	43205000	0.00550903
Q15185	Q15185	Prostaglandin E synthase 3	PTGES3	3	3	2	3	3	3	18.697	19.333	23.1	23.1	18.8	23.1	23.1	23.1	102100000	102530000	98324000	205490000	140770000	126850000	0.0398022	1.00985e+08	1.57703e+08	0.643077
P84098	P84098	60S ribosomal protein L19	RPL19	9	8	9	9	9	9	23.466	137.89	35.7	31.6	35.7	35.7	35.7	35.7	9655700000	9436400000	7.6395e+09	9526800000	10065000000	7.1118e+09	0.496847	8.91053e+09	8.9012e+09	-0.00151194
Q9H2P0	Q9H2P0	Activity-dependent neuroprotector homeobox protein	ADNP	4	5	7	4	6	7	123.56	34.35	5.3	6.5	8.3	5.6	8	9	129980000	106660000	134670000	163580000	136900000	127640000	0.121292	123770000	1.42707e+08	0.205391
P13995	P13995	Bifunctional methylenetetrahydrofolate dehydrogenase/cyclohydrolase, mitochondrial;NAD-dependent methylenetetrahydrofolate dehydrogenase;Methenyltetrahydrofolate cyclohydrolase	MTHFD2	1	1	2	3	2	2	37.895	11.175	3.1	3.1	9.1	16	9.1	9.1	0	0	46890000	85311000	89856000	65176000	0.0103104	15630000	8.01143e+07	2.35774
Q9BSD7	Q9BSD7	Cancer-related nucleoside-triphosphatase	NTPCR	3	3	3	3	2	2	20.713	13.828	23.7	23.7	23.7	23.7	17.4	17.4	105760000	96824000	97651000	104180000	117180000	97773000	0.189725	1.00078e+08	1.06378e+08	0.0880656
P49916	P49916	DNA ligase 3	LIG3	5	6	6	4	2	5	112.91	30.789	5.7	8.9	8.9	6.5	2	8	111650000	91382000	130380000	120600000	0	132670000	0.287546	1.11137e+08	8.44233e+07	-0.39663
Q9UGN5	Q9UGN5	Poly [ADP-ribose] polymerase 2	PARP2	3	3	4	2	2	3	66.205	20.001	6.3	6.3	10.5	4.1	6.7	6.3	66224000	51802000	65715000	39927000	40878000	46482000	0.0108365	61247000	42429000	-0.529589
P36969	P36969	Phospholipid hydroperoxide glutathione peroxidase, mitochondrial	GPX4	2	3	1	3	3	3	22.174	21.14	13.2	19.8	7.1	19.8	18.8	19.8	0	0	0	97639000	0	91691000	0.0582545	0.001	63110000	35.8771
P55196	P55196	Afadin	MLLT4	2	2	2	2	2	1	206.8	9.5748	1.9	1.9	1.9	1.9	1.9	0.9	0	19327000	18453000	0	11824000	0	0.154553	1.25933e+07	3.94133e+06	-1.6759
Q15572	Q15572	TATA box-binding protein-associated factor RNA polymerase I subunit C	TAF1C	2	2	2	2	1	0	95.212	4.1455	3.3	3.3	3.3	3.3	1.5	0	75813000	47991000	50290000	42409000	0	0	0.0292029	5.80313e+07	1.41363e+07	-2.03742
Q9UHF1	Q9UHF1	Epidermal growth factor-like protein 7	EGFL7	4	2	4	2	3	3	29.617	27.379	19.4	11.4	19.4	20.9	19.4	27.5	105870000	0	127050000	0	0	0	0.0596975	77640000	0.001	-36.1761
Q9UBV8	Q9UBV8	Peflin	PEF1	5	5	4	2	1	2	30.381	15.147	25.7	25.7	21.1	8.5	3.5	14.4	97348000	122610000	99257000	0	0	0	9.79665e-05	106405000	0.001	-36.6308
O60293	O60293	Zinc finger C3H1 domain-containing protein	ZFC3H1	0	2	3	3	1	2	226.35	22.765	0	1.7	3.1	3.2	0.7	1.7	0	46426000	43950000	46059000	0	34443000	0.440001	3.01253e+07	26834000	-0.166915
P62304	P62304	Small nuclear ribonucleoprotein E	SNRPE	2	2	2	1	1	2	10.803	30.429	39.1	39.1	39.1	12	12	39.1	797220000	423110000	489470000	501720000	746240000	425090000	0.469525	5.69933e+08	5.57683e+08	-0.031347
P48444	P48444	Coatomer subunit delta	ARCN1	3	3	3	2	0	1	57.21	7.1917	6.7	6.7	6.7	4.1	0	2.2	41487000	44998000	39437000	0	0	0	6.651e-06	41974000	0.001	-35.2888
Q12904	Q12904	Aminoacyl tRNA synthase complex-interacting multifunctional protein 1;Endothelial monocyte-activating polypeptide 2	AIMP1	1	2	1	1	1	2	34.352	12.757	3.8	9.6	5.8	3.8	5.8	9.6	0	0	0	0	0	70365000	0.18695	0.001	23455000	34.4492
P24666	P24666	Low molecular weight phosphotyrosine protein phosphatase	ACP1	3	3	3	3	4	3	18.042	66.644	25.9	25.9	34.2	29.7	31.6	33.5	134410000	147060000	0	0	302770000	323510000	0.186418	9.38233e+07	208760000	1.15383
Q92598	Q92598	Heat shock protein 105 kDa	HSPH1	0	0	0	2	2	0	96.864	35.959	0	0	0	3.3	3.5	0	0	0	0	77281000	69225000	0	0.0586589	0.001	4.88353e+07	35.5072
O95696	O95696	Bromodomain-containing protein 1	BRD1	3	3	3	2	2	3	119.52	4.5961	2.4	2.4	2.4	1.5	1.5	2.4	53226000	42711000	49089000	25002000	29018000	29735000	0.00192151	48342000	2.79183e+07	-0.792064
P84022;Q15796;O15198	P84022;Q15796	Mothers against decapentaplegic homolog 3;Mothers against decapentaplegic homolog 2	SMAD3;SMAD2	3	3	3	2	2	3	48.08	14.107	12.2	12.2	12.2	9.4	5.9	12.2	31467000	31982000	29047000	0	0	33730000	0.0787283	30832000	1.12433e+07	-1.45536
Q9Y6J9	Q9Y6J9	TAF6-like RNA polymerase II p300/CBP-associated factor-associated factor 65 kDa subunit 6L	TAF6L	2	2	2	0	1	2	67.814	22.64	5.3	5.3	5.3	0	2.7	5.3	42480000	64514000	73080000	0	0	70346000	0.109828	6.00247e+07	2.34487e+07	-1.35605
P09661	P09661	U2 small nuclear ribonucleoprotein A	SNRPA1	6	7	7	6	6	6	28.415	68.257	37.6	40.8	40.8	36.1	36.1	36.1	138720000	71044000	103430000	72894000	92030000	85019000	0.179097	104398000	8.33143e+07	-0.325457
Q8TF76	Q8TF76	Serine/threonine-protein kinase haspin	GSG2	2	3	3	2	2	3	88.494	11.193	4.4	6.6	6.6	4.4	4.4	6.6	65594000	70498000	55550000	57475000	48494000	57685000	0.0778159	6.38807e+07	5.45513e+07	-0.227765
P26038;P35241;P15311	P26038;P35241;P15311	Moesin;Radixin;Ezrin	MSN;RDX;EZR	2	2	2	2	2	2	67.819	3.3602	2.8	2.8	2.8	2.8	2.8	2.8	46282000	40754000	33483000	32997000	31295000	30199000	0.0420919	40173000	31497000	-0.351012
P46940	P46940	Ras GTPase-activating-like protein IQGAP1	IQGAP1	4	4	5	4	3	5	189.25	35.847	4.3	5	6.1	4.6	2.8	6.1	106940000	111800000	89011000	85540000	111250000	77476000	0.208055	1.02584e+08	91422000	-0.166188
Q9NTK5	Q9NTK5	Obg-like ATPase 1	OLA1	3	3	3	2	2	2	44.743	23.913	9.8	9.8	9.8	6.6	6.6	6.6	181200000	122600000	109940000	89252000	78936000	81076000	0.0343793	1.37913e+08	83088000	-0.73105
Q14739	Q14739	Lamin-B receptor	LBR	4	4	3	5	4	5	70.702	29.026	8.5	8.5	5.4	9.8	8.6	9.8	113100000	75831000	103280000	87423000	92778000	90244000	0.27721	9.74037e+07	9.01483e+07	-0.111675
Q68CQ4	Q68CQ4	Digestive organ expansion factor homolog	DIEXF	3	3	2	2	2	2	87.054	6.5663	4.6	4.6	2.1	2.1	2.1	2.1	50592000	32450000	39901000	47828000	48662000	33306000	0.384239	40981000	4.32653e+07	0.0782563
Q9Y3C6	Q9Y3C6	Peptidyl-prolyl cis-trans isomerase-like 1	PPIL1	3	2	1	2	2	2	18.237	4.3409	21.1	14.5	10.2	14.5	14.5	14.5	45002000	0	0	0	0	0	0.18695	1.50007e+07	0.001	-33.8043
Q9H9J2	Q9H9J2	39S ribosomal protein L44, mitochondrial	MRPL44	4	5	4	4	5	3	37.535	26.477	16	21.1	16	18.1	21.1	14.8	92344000	118580000	107670000	126850000	103870000	123120000	0.161313	106198000	1.17947e+08	0.151378
P62937;P0DN26;A0A0B4J2A2;A0A075B767;A0A075B759;Q9Y536;F5H284	P62937	Peptidyl-prolyl cis-trans isomerase A;Peptidyl-prolyl cis-trans isomerase A, N-terminally processed	PPIA	5	5	5	5	4	4	18.012	29.268	35.8	35.8	35.8	35.8	35.8	35.8	342100000	472850000	311830000	392350000	348250000	313190000	0.339079	3.75593e+08	3.51263e+08	-0.0966185
Q9GZS1	Q9GZS1	DNA-directed RNA polymerase I subunit RPA49	POLR1E	3	2	2	2	1	2	47.26	8.4501	8.6	6.7	6.7	6.7	3.3	6.7	158560000	144680000	142530000	169320000	0	150860000	0.240218	148590000	1.06727e+08	-0.477416
Q8WY36	Q8WY36	HMG box transcription factor BBX	BBX	3	4	4	4	1	2	105.13	20.073	5	8.1	7.8	7.8	1.3	3.7	79836000	95406000	103440000	106900000	0	90810000	0.235807	92894000	6.59033e+07	-0.495234
P05387	P05387	60S acidic ribosomal protein P2	RPLP2	9	9	9	9	9	9	11.665	255.29	80.9	80.9	80.9	80.9	80.9	80.9	9532300000	9565800000	9899900000	7.9109e+09	8.3238e+09	8.1399e+09	0.00038701	9666000000	8.12487e+09	-0.250575
Q9P015	Q9P015	39S ribosomal protein L15, mitochondrial	MRPL15	9	8	8	8	9	8	33.419	37.569	43.2	38.2	38.9	39.2	42.6	37.5	138540000	120870000	131590000	204690000	244970000	202120000	0.00209676	1.30333e+08	217260000	0.737216
Q86Y07	Q86Y07	Serine/threonine-protein kinase VRK2	VRK2	2	2	2	1	2	2	58.14	5.9393	5.9	5.9	5.9	3.3	5.9	5.9	103020000	66047000	74465000	0	51134000	63080000	0.0629903	8.11773e+07	3.80713e+07	-1.09237
Q9H9A6	Q9H9A6	Leucine-rich repeat-containing protein 40	LRRC40	2	2	2	3	1	2	68.249	9.2903	7.3	7.3	7.3	9	3.5	7.3	0	0	0	50471000	0	55676000	0.058536	0.001	3.53823e+07	35.0423
P24928	P24928	DNA-directed RNA polymerase II subunit RPB1	POLR2A	10	10	12	9	9	11	217.17	91.404	7.2	7.2	8.7	6.1	7.2	7.5	203740000	183220000	189680000	131280000	130180000	136160000	0.000352983	1.92213e+08	132540000	-0.536281
Q9UI10	Q9UI10	Translation initiation factor eIF-2B subunit delta	EIF2B4	2	1	2	1	1	1	57.557	8.2746	6.9	5	6.9	5	5	5	70394000	0	88692000	0	0	0	0.060676	5.30287e+07	0.001	-35.6261
P48729;Q8N752	P48729	Casein kinase I isoform alpha	CSNK1A1	3	3	3	2	2	2	38.914	4.0621	9.2	9.2	9.2	6.5	6.5	6.5	70567000	68487000	76519000	85566000	75307000	66795000	0.267154	7.18577e+07	7.58893e+07	0.078755
P82921	P82921	28S ribosomal protein S21, mitochondrial	MRPS21	3	2	3	2	3	3	10.688	29.988	39.1	29.9	39.1	29.9	39.1	39.1	338180000	330810000	391490000	311640000	266350000	342160000	0.0919902	3.53493e+08	3.06717e+08	-0.204776
Q8WWY3	Q8WWY3	U4/U6 small nuclear ribonucleoprotein Prp31	PRPF31	5	5	5	4	3	5	55.455	33.978	16.4	16.4	16.4	15	10.2	16.4	167760000	192400000	188990000	200920000	214730000	177590000	0.165568	183050000	1.97747e+08	0.111416
P46776	P46776	60S ribosomal protein L27a	RPL27A	8	8	8	8	8	8	16.561	257.4	38.5	38.5	38.5	38.5	38.5	38.5	9076500000	9738100000	8862600000	8630800000	9221300000	7.777e+09	0.120036	9.22573e+09	8.54303e+09	-0.110915
Q7Z2W9	Q7Z2W9	39S ribosomal protein L21, mitochondrial	MRPL21	5	4	6	2	4	4	22.814	18.428	33.7	24.4	43.4	14.6	28.8	24.4	161710000	119810000	133120000	135560000	146400000	116650000	0.370745	1.38213e+08	132870000	-0.0568814
Q96IJ6	Q96IJ6	Mannose-1-phosphate guanyltransferase alpha	GMPPA	4	3	4	4	2	4	46.291	14.512	15	11.2	15	15	6.4	15	66862000	51112000	40806000	80592000	55452000	75684000	0.088742	5.29267e+07	70576000	0.415183
Q9UHI6	Q9UHI6	Probable ATP-dependent RNA helicase DDX20	DDX20	0	1	2	0	1	2	92.239	14.556	0	1.8	3.5	0	1.8	3.5	0	0	96554000	0	0	96435000	0.499673	3.21847e+07	32145000	-0.00177918
Q5VTE6	Q5VTE6	Protein angel homolog 2	ANGEL2	2	2	2	2	2	2	62.338	38.439	7.2	7.2	7.2	7.2	7.2	7.2	69649000	106290000	118870000	77712000	79650000	81764000	0.139185	9.82697e+07	7.97087e+07	-0.30201
O00303	O00303	Eukaryotic translation initiation factor 3 subunit F	EIF3F	2	2	2	2	2	1	37.563	22.145	9.5	9.5	9.5	9.5	9.5	5.3	45613000	42420000	44674000	73875000	42996000	0	0.40883	4.42357e+07	38957000	-0.183327
Q15645	Q15645	Pachytene checkpoint protein 2 homolog	TRIP13	2	2	2	2	1	2	48.55	9.906	8.3	8.3	8.3	8.3	2.3	8.3	40407000	34479000	61101000	44430000	0	51595000	0.250653	45329000	3.20083e+07	-0.501987
P20700	P20700	Lamin-B1	LMNB1	3	2	1	1	1	1	66.408	13.923	10.9	5.8	4.1	4.1	4.1	1.7	85341000	116640000	0	0	0	0	0.0627896	67327000	0.001	-35.9705
P52815	P52815	39S ribosomal protein L12, mitochondrial	MRPL12	3	3	2	3	2	3	21.348	63.025	18.7	18.7	18.7	18.7	18.7	18.7	103390000	86111000	183280000	125090000	71524000	92151000	0.226652	1.2426e+08	96255000	-0.368432
Q9H6Y2	Q9H6Y2	WD repeat-containing protein 55	WDR55	0	2	2	0	0	0	42.07	3.9144	0	12	12	0	0	0	0	0	37030000	0	0	0	0.18695	1.23433e+07	0.001	-33.523
P49761	P49761	Dual specificity protein kinase CLK3	CLK3	1	2	2	1	1	2	73.514	31.314	3.1	5.3	5.3	3.1	3.1	5.3	0	310020000	329370000	0	0	281500000	0.224208	213130000	9.38333e+07	-1.18356
Q9HAZ1;P49759	Q9HAZ1;P49759	Dual specificity protein kinase CLK4;Dual specificity protein kinase CLK1	CLK4;CLK1	2	2	1	2	1	2	57.491	8.5004	6.2	6.2	2.9	6.2	2.9	6.2	63150000	70739000	0	86039000	0	79555000	0.390699	4.46297e+07	55198000	0.306613
A6NHQ2	A6NHQ2	rRNA/tRNA 2-O-methyltransferase fibrillarin-like protein 1	FBLL1	1	1	1	1	1	1	34.803	8.1629	6.6	6.6	6.6	6.6	6.6	6.6	0	0	4708500000	4303700000	0	4316600000	0.286565	1569500000	2.87343e+09	0.872471
Q9UL40	Q9UL40	Zinc finger protein 346	ZNF346	3	3	5	5	4	3	32.932	30.98	13.9	17.7	26.5	24.8	16.7	16.3	1.0458e+09	823040000	928150000	773760000	1.0018e+09	896460000	0.33724	9.3233e+08	8.90673e+08	-0.0659443
O75251	O75251	NADH dehydrogenase [ubiquinone] iron-sulfur protein 7, mitochondrial	NDUFS7	1	1	1	1	1	2	23.563	12.867	12.7	12.7	12.7	12.7	12.7	16.9	0	0	0	78124000	52089000	70321000	0.000487947	0.001	6.68447e+07	35.9601
O60508	O60508	Pre-mRNA-processing factor 17	CDC40	5	6	6	6	6	7	65.521	24.788	10.5	12.4	11.7	11.7	13	14.3	166530000	141720000	171430000	137290000	131060000	134950000	0.0266015	1.59893e+08	1.34433e+08	-0.250219
Q9UM13	Q9UM13	Anaphase-promoting complex subunit 10	ANAPC10	2	2	3	3	2	4	21.252	11.35	17.3	17.3	25.4	25.4	18.9	25.4	0	0	83696000	86151000	0	147540000	0.191553	2.78987e+07	77897000	1.48137
Q9BX40;Q8ND56	Q9BX40	Protein LSM14 homolog B	LSM14B	3	3	2	1	1	2	42.07	7.0567	9.4	9.4	6	2.9	2.9	6	129750000	117780000	112640000	0	0	110820000	0.0448474	1.20057e+08	36940000	-1.70046
Q99626	Q99626	Homeobox protein CDX-2	CDX2	1	1	1	1	1	1	33.519	36.574	3.8	3.8	3.8	3.8	3.8	3.8	337970000	262440000	0	211990000	0	199050000	0.317792	2.00137e+08	1.37013e+08	-0.546669
P62847	P62847	40S ribosomal protein S24	RPS24	7	7	7	7	7	6	15.423	46.168	41.4	41.4	41.4	41.4	41.4	36.1	4314400000	4318200000	4.1115e+09	3.8819e+09	4.2245e+09	3.9442e+09	0.0696999	4.24803e+09	4.01687e+09	-0.0807245
P62888	P62888	60S ribosomal protein L30	RPL30	9	9	9	9	9	9	12.784	151.81	67	67	67	67	67	67	9460600000	8809300000	8700700000	5300000000	9229300000	6.2536e+09	0.0813115	8990200000	6.92763e+09	-0.375991
Q9Y221	Q9Y221	60S ribosome subunit biogenesis protein NIP7 homolog	NIP7	6	6	7	6	6	6	20.462	107.04	51.7	51.1	56.7	45.6	56.7	51.1	490750000	527030000	780640000	670050000	773270000	638330000	0.199014	5.99473e+08	6.93883e+08	0.210998
P05783	P05783	Keratin, type I cytoskeletal 18	KRT18	1	2	2	3	3	2	48.057	13.445	5.8	11.2	11.2	14.2	14.2	8.8	0	32555000	34867000	49302000	45072000	0	0.333534	22474000	31458000	0.48517
Q9NYV4	Q9NYV4	Cyclin-dependent kinase 12	CDK12	2	2	1	2	2	2	164.15	10.311	2.6	2.6	1.5	2.8	2.6	2.6	83374000	0	0	0	105120000	0	0.439551	2.77913e+07	35040000	0.334368
Q9H4M9;Q9NZN3	Q9H4M9;Q9NZN3	EH domain-containing protein 1;EH domain-containing protein 3	EHD1;EHD3	1	2	1	0	0	1	60.626	2.125	2.2	6.6	2.2	0	0	4.3	0	92922000	0	0	0	0	0.18695	30974000	0.001	-34.8503
Q9NWB6	Q9NWB6	Arginine and glutamate-rich protein 1	ARGLU1	3	3	4	3	3	2	33.216	5.6549	8.8	8.8	11.7	8.8	8.4	5.5	183870000	181850000	185010000	188670000	209770000	0	0.244481	1.83577e+08	1.32813e+08	-0.466983
P17980	P17980	26S protease regulatory subunit 6A	PSMC3	2	2	2	2	1	2	49.203	5.4125	7.1	7.1	7.1	7.1	3.4	7.1	39969000	29676000	36619000	51966000	0	54441000	0.499007	3.54213e+07	35469000	0.00194014
O95232	O95232	Luc7-like protein 3	LUC7L3	2	4	4	3	1	2	51.466	91.858	5.8	13.7	13.7	10	3.2	7.4	95776000	85347000	83077000	114060000	95756000	126080000	0.0341789	8.80667e+07	1.11965e+08	0.346384
Q14152	Q14152	Eukaryotic translation initiation factor 3 subunit A	EIF3A	3	2	3	3	2	3	166.57	5.7094	2.6	1.7	2.6	2.6	1.7	2.6	76627000	59586000	49390000	53068000	52578000	54561000	0.173948	6.18677e+07	5.34023e+07	-0.212283
P27816	P27816	Microtubule-associated protein 4	MAP4	3	2	2	2	2	2	121	15.644	3.9	3	3	2.4	3	2.4	75635000	0	0	67561000	0	63932000	0.303579	2.52117e+07	43831000	0.79786
O00217	O00217	NADH dehydrogenase [ubiquinone] iron-sulfur protein 8, mitochondrial	NDUFS8	1	1	1	2	1	2	23.705	11.289	4.3	4.3	4.3	12.9	4.3	12.9	0	0	0	34845000	0	34989000	0.0580591	0.001	23278000	34.4382
Q9NZ01	Q9NZ01	Very-long-chain enoyl-CoA reductase	TECR	3	2	2	5	4	4	36.034	13.338	8.8	6.2	6.2	18.2	14.3	14.3	76875000	96363000	110980000	113790000	95453000	94500000	0.303903	9.47393e+07	1.01248e+08	0.0958532
O14929	O14929	Histone acetyltransferase type B catalytic subunit	HAT1	1	1	2	3	3	2	49.54	12.576	2.4	2.4	7.4	11.7	11.7	7.4	0	0	0	0	0	47574000	0.18695	0.001	15858000	33.8845
Q9Y4L1	Q9Y4L1	Hypoxia up-regulated protein 1	HYOU1	3	2	2	1	0	0	111.33	10.238	5.1	3.8	4.3	3	0	0	20706000	0	20185000	0	0	0	0.0580905	1.36303e+07	0.001	-33.6661
Q9BRT6	Q9BRT6	Protein LLP homolog	LLPH	2	2	1	2	2	2	15.225	37.166	29.5	29.5	12.4	29.5	29.5	29.5	351950000	243150000	270180000	192060000	454350000	341720000	0.323243	2.88427e+08	3.29377e+08	0.191534
O95714;Q9BVR0	O95714	E3 ubiquitin-protein ligase HERC2	HERC2	4	2	3	3	1	3	527.22	11.06	1	0.5	0.8	0.8	0.2	0.8	41669000	29013000	23731000	25218000	0	19317000	0.0740183	31471000	14845000	-1.08405
Q2TB10	Q2TB10	Zinc finger protein 800	ZNF800	2	3	3	3	2	2	75.235	15.983	3.6	6.2	6.2	6.2	3.6	3.6	1230400000	0	0	0	0	1330900000	0.47922	4.10133e+08	4.43633e+08	0.113275
Q8N8D1	Q8N8D1	Programmed cell death protein 7	PDCD7	2	1	2	0	0	1	54.699	6.1687	6.6	3.7	6.6	0	0	3.7	44449000	0	45071000	0	0	0	0.0580679	29840000	0.001	-34.7965
Q9Y291	Q9Y291	28S ribosomal protein S33, mitochondrial	MRPS33	3	3	2	1	1	1	12.629	9.1195	28.3	28.3	19.8	11.3	11.3	11.3	181840000	148020000	154730000	0	0	0	4.89894e-05	161530000	0.001	-37.233
P60228	P60228	Eukaryotic translation initiation factor 3 subunit E	EIF3E	1	2	2	2	1	1	52.22	6.5636	1.6	3.6	3.6	3.6	1.6	1.6	0	0	0	34718000	0	0	0.18695	0.001	1.15727e+07	33.43
O95487	O95487	Protein transport protein Sec24B	SEC24B	2	2	2	2	2	2	137.42	3.8444	1.7	1.7	1.7	1.7	1.7	1.7	12839000	0	0	0	0	0	0.18695	4.27967e+06	0.001	-31.9949
Q9NRX2	Q9NRX2	39S ribosomal protein L17, mitochondrial	MRPL17	1	1	1	2	1	1	20.05	3.5161	4.6	4.6	4.6	9.1	4.6	4.6	0	0	0	40674000	0	0	0.18695	0.001	13558000	33.6584
Q8WXF1	Q8WXF1	Paraspeckle component 1	PSPC1	1	2	2	1	1	2	58.743	7.8315	3.3	7.6	7.6	3.3	3.3	7.6	0	45237000	58056000	0	0	0	0.0611032	34431000	0.001	-35.003
Q9ULJ3	Q9ULJ3	Zinc finger and BTB domain-containing protein 21	ZBTB21	2	2	3	1	2	3	118.87	16.175	3.9	3.9	6.2	2.2	4.4	6.2	0	0	0	0	81707000	82318000	0.058061	0.001	54675000	35.6702
O94887	O94887	FERM, RhoGEF and pleckstrin domain-containing protein 2	FARP2	2	2	2	2	1	2	119.89	32.129	5.1	5.1	5.1	5.1	3.1	5.1	100610000	94160000	97028000	100080000	0	96529000	0.194314	97266000	6.55363e+07	-0.569641
Q13547	Q13547	Histone deacetylase 1	HDAC1	5	6	5	5	4	4	55.102	29.589	13.7	16.2	14.3	13.7	10.4	10.4	122930000	115750000	135070000	107090000	81761000	102700000	0.0233541	1.24583e+08	9.71837e+07	-0.358325
Q86UY6	Q86UY6	N-alpha-acetyltransferase 40	NAA40	1	1	2	1	1	2	27.194	8.9431	5.1	5.1	12.2	5.1	5.1	12.2	0	0	59709000	0	0	70174000	0.457522	19903000	2.33913e+07	0.232988
P52789	P52789	Hexokinase-2	HK2	2	1	2	2	1	2	102.38	34.564	3.9	2.3	3.4	3.9	1.1	3.4	56017000	0	71064000	69415000	0	83153000	0.406457	4.23603e+07	50856000	0.263704
O15160	O15160	DNA-directed RNA polymerases I and III subunit RPAC1	POLR1C	3	4	3	2	3	2	39.249	44.402	14.5	19.1	14.5	10.7	14.5	9.2	134730000	119470000	130180000	140770000	150640000	143630000	0.0175461	1.28127e+08	1.45013e+08	0.178615
O95409	O95409	Zinc finger protein ZIC 2	ZIC2	3	3	2	2	2	3	55.005	9.3111	7.5	7.5	3.9	5.5	3.9	7.5	129370000	97374000	117970000	88620000	123800000	82005000	0.176912	1.14905e+08	9.81417e+07	-0.2275
P55786	P55786	Puromycin-sensitive aminopeptidase	NPEPPS	2	1	1	1	2	1	103.28	5.9686	2.7	1.4	1.4	1.4	2.7	1.4	83527000	0	0	0	43564000	0	0.346615	2.78423e+07	1.45213e+07	-0.939106
Q9P1Y6	Q9P1Y6	PHD and RING finger domain-containing protein 1	PHRF1	2	2	2	2	1	2	178.66	16.4	1.8	1.8	1.8	1.8	1.8	1.8	28003000	23796000	0	22894000	21547000	35725000	0.195051	1.72663e+07	26722000	0.630066
P12532;P17540	P12532;P17540	Creatine kinase U-type, mitochondrial;Creatine kinase S-type, mitochondrial	CKMT1A;CKMT2	1	2	0	1	0	1	47.036	9.3019	3.8	8.9	0	5	0	5	0	17059000	0	0	0	0	0.18695	5.68633e+06	0.001	-32.4049
Q9NP66	Q9NP66	High mobility group protein 20A	HMG20A	3	3	3	3	3	2	40.143	29.819	14.1	14.1	14.1	14.1	14.1	8.4	175070000	170550000	177550000	175700000	192790000	132820000	0.352818	174390000	1.67103e+08	-0.0615768
Q96G21	Q96G21	U3 small nucleolar ribonucleoprotein protein IMP4	IMP4	4	4	3	4	2	2	33.756	6.1333	8.9	8.9	8.6	8.9	2.7	5.8	249440000	238470000	213010000	210770000	242840000	208390000	0.224655	233640000	2.20667e+08	-0.0824186
Q15369	Q15369	Transcription elongation factor B polypeptide 1	TCEB1	2	2	2	2	1	2	12.473	2.5932	17.9	17.9	17.9	17.9	7.1	17.9	0	0	0	98139000	0	103880000	0.0582188	0.001	6.73397e+07	35.9707
Q13243	Q13243	Serine/arginine-rich splicing factor 5	SRSF5	3	3	3	3	3	3	31.263	24.887	16.5	16.5	16.5	16.5	16.5	16.5	425240000	392780000	333740000	269860000	332120000	323380000	0.0424161	383920000	3.08453e+08	-0.315753
O43684	O43684	Mitotic checkpoint protein BUB3	BUB3	5	5	6	5	5	5	37.154	29.095	16.2	16.2	20.1	16.2	16.2	17.7	191790000	215950000	201170000	276220000	266110000	265280000	0.000543635	202970000	2.69203e+08	0.40743
Q9NYZ3	Q9NYZ3	G2 and S phase-expressed protein 1	GTSE1	1	1	0	0	1	2	76.644	7.3423	2.2	1.9	0	0	1.9	4.2	0	0	0	0	0	38094000	0.18695	0.001	12698000	33.5639
P43246	P43246	DNA mismatch repair protein Msh2	MSH2	3	2	2	2	2	2	104.74	6.5706	4	2.5	2.5	2.5	2.5	2.5	0	0	0	56173000	0	61364000	0.0584459	0.001	39179000	35.1894
Q86WJ1	Q86WJ1	Chromodomain-helicase-DNA-binding protein 1-like	CHD1L	4	4	5	4	3	4	101	12.166	6.1	5.8	7.2	5.8	3	5.8	49864000	45799000	49198000	43299000	60818000	45901000	0.387117	48287000	50006000	0.0504664
A4D1E9	A4D1E9	GTP-binding protein 10	GTPBP10	0	0	0	0	2	2	42.932	4.8343	0	0	0	0	7	7	0	0	0	0	39156000	34891000	0.0587172	0.001	2.46823e+07	34.5228
O00178	O00178	GTP-binding protein 1	GTPBP1	8	6	6	6	5	8	72.453	47.382	19.4	12	12	15.1	10	18.2	178350000	147710000	156810000	207790000	219150000	172910000	0.0393954	1.60957e+08	199950000	0.312967
P32242;P32243	P32242	Homeobox protein OTX1	OTX1	3	3	3	2	2	3	37.327	14.586	14.4	14.4	14.4	5.9	5.9	14.4	435100000	473900000	481260000	379240000	0	269250000	0.0475096	463420000	2.16163e+08	-1.1002
P42766	P42766	60S ribosomal protein L35	RPL35	5	6	5	7	6	6	14.551	187.28	29.3	37.4	29.3	37.4	37.4	36.6	10264000000	11271000000	9721600000	8599700000	10408000000	9782700000	0.152088	1.04189e+10	9596800000	-0.118573
P14923	P14923	Junction plakoglobin	JUP	2	2	2	2	1	2	81.744	22.937	5.1	5.1	5.1	5.1	2.4	5.1	37849000	23517000	28501000	105180000	0	34348000	0.31217	2.99557e+07	4.65093e+07	0.634691
Q68D10	Q68D10	Protein SPT2 homolog	SPTY2D1	1	2	2	2	0	1	75.598	5.4228	1.2	5.5	5.5	5.5	0	1.2	0	75695000	74562000	0	0	0	0.0580696	5.00857e+07	0.001	-35.5437
Q53ET0	Q53ET0	CREB-regulated transcription coactivator 2	CRTC2	2	2	2	3	2	3	73.301	12.449	5.3	5.3	5.3	8.4	5.3	8.4	34334000	41792000	35907000	88957000	52999000	68004000	0.0188511	3.73443e+07	6.99867e+07	0.906191
Q9H8V3	Q9H8V3	Protein ECT2	ECT2	3	3	3	2	1	3	103.5	9.9734	5.7	5.7	5.7	3.1	1.4	5.7	0	30196000	0	29790000	0	23398000	0.300794	1.00653e+07	1.77293e+07	0.816743
Q76FK4	Q76FK4	Nucleolar protein 8	NOL8	3	2	3	2	3	3	131.61	11.163	4.7	3.9	4.7	2.8	4.7	4.7	61313000	106630000	59598000	119170000	94874000	107080000	0.0695181	75847000	1.07041e+08	0.497004
Q14978	Q14978	Nucleolar and coiled-body phosphoprotein 1	NOLC1	1	1	1	1	2	1	73.602	4.6631	2.1	2.1	2.1	2.1	3.4	2.1	77195000	0	0	0	0	38422000	0.338124	2.57317e+07	1.28073e+07	-1.00657
Q9UKN8	Q9UKN8	General transcription factor 3C polypeptide 4	GTF3C4	7	6	7	7	5	7	91.981	94.412	11.7	10.6	11.7	11.7	8.3	11.7	148720000	133260000	142180000	128280000	107510000	110420000	0.0150553	1.41387e+08	1.15403e+08	-0.292961
Q14257	Q14257	Reticulocalbin-2	RCN2	3	2	3	1	1	2	36.876	105.66	13.6	12.9	18.9	7.3	7.3	13.2	155550000	89750000	116900000	95592000	0	80243000	0.0764255	1.20733e+08	5.86117e+07	-1.04256
Q9UJA5	Q9UJA5	tRNA (adenine(58)-N(1))-methyltransferase non-catalytic subunit TRM6	TRMT6	2	2	1	2	1	2	55.799	20.373	5.4	4.2	2.8	5.4	2.8	5.4	38355000	0	0	31833000	0	34972000	0.303122	12785000	2.22683e+07	0.800541
O14976	O14976	Cyclin-G-associated kinase	GAK	1	2	2	2	1	2	143.19	20.555	1.7	3	3	3	1.3	3	19877000	15223000	13850000	17655000	0	0	0.0828403	1.63167e+07	5885000	-1.47123
Q8IZ69	Q8IZ69	tRNA (uracil-5-)-methyltransferase homolog A	TRMT2A	2	2	2	1	1	2	68.725	3.8196	4.6	4.6	4.6	1.6	1.6	4.6	42937000	0	0	0	0	31941000	0.423617	1.43123e+07	10647000	-0.426812
Q9Y277	Q9Y277	Voltage-dependent anion-selective channel protein 3	VDAC3	1	2	1	3	2	3	30.658	14.057	7.1	12	4.9	15.9	12	15.9	0	128490000	0	209360000	166460000	156190000	0.0212903	42830000	1.77337e+08	2.0498
Q8N726	Q8N726	Tumor suppressor ARF	CDKN2A	1	1	1	1	0	1	13.903	6.127	16.7	16.7	16.7	16.7	0	16.7	17597000	0	17413000	0	0	0	0.0580638	11670000	0.001	-33.4421
Q9H147	Q9H147	Deoxynucleotidyltransferase terminal-interacting protein 1	DNTTIP1	3	2	3	0	0	0	37.013	4.9596	12.2	6.1	12.2	0	0	0	91337000	65735000	116270000	0	0	0	0.00167507	91114000	0.001	-36.407
Q99985	Q99985	Semaphorin-3C	SEMA3C	2	1	2	1	1	2	85.206	10.155	5.2	4	5.2	1.2	1.2	5.2	33621000	0	66677000	0	0	39843000	0.218719	3.34327e+07	13281000	-1.33189
Q06330	Q06330	Recombining binding protein suppressor of hairless	RBPJ	2	2	2	2	2	2	55.637	3.8524	4.6	4.6	4.6	4.6	4.6	4.6	77381000	0	84460000	0	0	0	0.0584385	53947000	0.001	-35.6508
O95394	O95394	Phosphoacetylglucosamine mutase	PGM3	2	0	2	0	0	0	59.851	10.495	4.6	0	7	0	0	0	27304000	0	0	0	0	0	0.18695	9.10133e+06	0.001	-33.0834
Q9BY77	Q9BY77	Polymerase delta-interacting protein 3	POLDIP3	5	5	5	4	4	4	46.089	36.556	18.1	18.1	18.1	15	15	15	271660000	223370000	240040000	107390000	85911000	136200000	0.00132453	2.45023e+08	1.09834e+08	-1.1576
P08134;P61586;P62745	P08134;P61586;P62745	Rho-related GTP-binding protein RhoC;Transforming protein RhoA;Rho-related GTP-binding protein RhoB	RHOC;RHOA;RHOB	1	2	2	2	1	2	22.006	4.9826	4.7	10.4	10.4	10.4	5.7	10.4	0	0	60950000	188250000	0	130550000	0.110324	2.03167e+07	1.06267e+08	2.38695
O43298	O43298	Zinc finger and BTB domain-containing protein 43	ZBTB43	1	1	2	1	1	2	52.63	8.0154	2.8	5.6	8.4	2.8	2.8	8.4	0	0	43022000	0	0	57087000	0.426804	1.43407e+07	19029000	0.408088
Q14680	Q14680	Maternal embryonic leucine zipper kinase	MELK	2	2	1	1	1	1	74.641	6.9655	5.5	5.5	2.6	2.6	2.6	2.6	109780000	94530000	70766000	76599000	0	0	0.0385079	91692000	25533000	-1.84443
Q8NDT2	Q8NDT2	Putative RNA-binding protein 15B	RBM15B	1	3	3	3	4	2	97.204	9.7684	2.6	6.7	6.4	6.7	9.3	5.3	0	0	0	0	118870000	0	0.18695	0.001	3.96233e+07	35.2056
Q9ULG1	Q9ULG1	DNA helicase INO80	INO80	2	2	2	2	1	1	176.75	16.856	1.4	1.4	1.4	1.4	0.8	0.8	116520000	117000000	0	78664000	0	0	0.166556	77840000	2.62213e+07	-1.56977
Q00587	Q00587	Cdc42 effector protein 1	CDC42EP1	2	1	2	0	1	2	40.294	6.7315	10	4.9	10	0	4.9	10	43080000	0	40423000	0	0	42956000	0.267947	2.78343e+07	1.43187e+07	-0.958968
Q8NBZ0	Q8NBZ0	INO80 complex subunit E	INO80E	2	2	2	1	1	1	26.478	6.8613	16.8	16.8	16.8	9	9	9	35404000	36236000	36273000	0	0	0	1.16031e-08	35971000	0.001	-35.0661
Q6RW13	Q6RW13	Type-1 angiotensin II receptor-associated protein	AGTRAP	2	2	1	2	2	2	17.419	42.151	19.5	19.5	13.8	19.5	19.5	19.5	371260000	342410000	415470000	485780000	455340000	629300000	0.0316656	376380000	5.23473e+08	0.475926
P63220	P63220	40S ribosomal protein S21	RPS21	3	2	2	3	3	3	9.1113	12.871	41	28.9	28.9	41	41	41	1284900000	1.6454e+09	1110900000	1145300000	1232500000	1426500000	0.340115	1.34707e+09	1268100000	-0.0871527
P52435;Q9H1A7;Q9GZM3	P52435;Q9H1A7;Q9GZM3	DNA-directed RNA polymerase II subunit RPB11-a;DNA-directed RNA polymerase II subunit RPB11-b2;DNA-directed RNA polymerase II subunit RPB11-b1	POLR2J;POLR2J3;POLR2J2	3	3	2	2	2	2	13.293	12.478	28.2	28.2	27.4	28.2	28.2	27.4	64952000	64506000	53904000	49629000	42175000	47663000	0.0130555	6.11207e+07	46489000	-0.394771
P63208	P63208	S-phase kinase-associated protein 1	SKP1	3	4	3	3	2	2	18.658	29.098	36.8	44.2	36.8	27	19.6	19.6	200170000	151090000	167050000	133400000	89907000	160140000	0.0736142	172770000	1.27816e+08	-0.434788
Q14562	Q14562	ATP-dependent RNA helicase DHX8	DHX8	2	2	1	2	0	3	139.31	9.6572	3.4	2.9	1.6	3	0.7	4.3	0	16925000	0	0	0	26597000	0.387152	5.64167e+06	8.86567e+06	0.652108
Q6P1J9	Q6P1J9	Parafibromin	CDC73	1	2	2	0	1	1	60.576	9.2718	1.9	5.6	5.6	0	3.8	3.8	0	0	101630000	0	0	0	0.18695	3.38767e+07	0.001	-34.9796
Q9NVP2	Q9NVP2	Histone chaperone ASF1B	ASF1B	3	2	2	2	2	2	22.433	17.806	21.3	17.3	17.3	13.9	17.3	17.3	183290000	114180000	111570000	97490000	150850000	136810000	0.396535	1.36347e+08	1.28383e+08	-0.0868215
E9PAV3;Q13765;Q9BZK3	E9PAV3;Q13765	Nascent polypeptide-associated complex subunit alpha, muscle-specific form;Nascent polypeptide-associated complex subunit alpha	NACA	3	3	3	3	2	3	205.42	28.649	2	2	2	2	1.3	2	71264000	135240000	91007000	124980000	72993000	204130000	0.229341	9.91703e+07	1.34034e+08	0.434622
Q9Y2X9	Q9Y2X9	Zinc finger protein 281	ZNF281	4	4	4	4	1	4	96.914	27.691	8.4	8.4	8.4	8.4	2	8.4	99363000	82492000	112510000	80226000	56591000	74514000	0.0346922	9.81217e+07	7.04437e+07	-0.478102
P47756	P47756	F-actin-capping protein subunit beta	CAPZB	1	1	1	1	1	1	30.628	22.993	9.2	9.2	9.2	9.2	9.2	9.2	104730000	114670000	81043000	71247000	58649000	101980000	0.116526	1.00148e+08	77292000	-0.373738
P62314	P62314	Small nuclear ribonucleoprotein Sm D1	SNRPD1	2	2	2	2	2	2	13.281	26.006	27.7	27.7	27.7	27.7	27.7	27.7	969300000	897700000	746190000	790260000	1.0449e+09	620360000	0.363026	8.71063e+08	8.18507e+08	-0.0897835
Q9P0M9	Q9P0M9	39S ribosomal protein L27, mitochondrial	MRPL27	2	2	2	2	2	2	16.073	4.086	16.9	16.9	16.9	16.9	16.9	16.9	0	0	0	64236000	0	0	0.18695	0.001	21412000	34.3177
Q76M96	Q76M96	Coiled-coil domain-containing protein 80	CCDC80	2	2	3	2	1	1	108.17	15.27	2.8	3.1	4.6	3.4	1.3	1.3	0	42042000	50295000	0	0	0	0.0596422	30779000	0.001	-34.8412
Q59GN2;P62891	Q59GN2;P62891	Putative 60S ribosomal protein L39-like 5;60S ribosomal protein L39	RPL39P5;RPL39	2	2	2	2	1	2	6.3225	16.734	19.6	19.6	19.6	19.6	19.6	19.6	2613200000	3.0931e+09	2.999e+09	2366000000	4316600000	2453600000	0.418315	2.90177e+09	3045400000	0.0697002
P55084	P55084	Trifunctional enzyme subunit beta, mitochondrial;3-ketoacyl-CoA thiolase	HADHB	2	2	2	1	0	2	51.294	3.9656	5.7	5.7	5.7	3.4	0	5.7	296890000	287150000	251870000	0	0	293620000	0.0706842	2.78637e+08	9.78733e+07	-1.5094
Q96QC0	Q96QC0	Serine/threonine-protein phosphatase 1 regulatory subunit 10	PPP1R10	2	2	2	3	1	2	99.057	12.355	3.6	3.6	4.7	6.4	2.8	4.7	0	0	25401000	38372000	0	36158000	0.168806	8467000	2.48433e+07	1.55294
Q9UIS9	Q9UIS9	Methyl-CpG-binding domain protein 1	MBD1	2	2	2	1	1	1	66.606	8.0111	5.6	5.6	5.6	3.3	2.3	2.3	108920000	114650000	95226000	0	0	0	2.54354e-05	1.06265e+08	0.001	-36.6289
Q9NVV4	Q9NVV4	Poly(A) RNA polymerase, mitochondrial	MTPAP	2	1	1	1	1	2	66.171	4.4734	5.7	2.1	2.1	3.6	2.1	5.7	0	0	0	0	0	20159000	0.18695	0.001	6.71967e+06	32.6457
Q12805	Q12805	EGF-containing fibulin-like extracellular matrix protein 1	EFEMP1	2	2	2	2	2	2	54.64	5.0712	7.3	7.3	7.3	7.3	7.3	7.3	103480000	94928000	95927000	92879000	94250000	115980000	0.365871	9.81117e+07	1.01036e+08	0.0423776
Q86Y91	Q86Y91	Kinesin-like protein KIF18B	KIF18B	2	2	3	2	1	2	93.01	19.667	5.4	5.4	7.4	5.4	1.9	5.4	44780000	45275000	56282000	56322000	36787000	0	0.176923	48779000	3.10363e+07	-0.652302
Q6PJE2;A8CG34;Q96HA1	Q6PJE2;A8CG34;Q96HA1	POM121 and ZP3 fusion protein;Nuclear envelope pore membrane protein POM 121C;Nuclear envelope pore membrane protein POM 121	POMZP3;POM121C;POM121	1	1	1	1	0	1	20.62	4.1825	13.4	13.4	13.4	13.4	0	13.4	42516000	55629000	59410000	72307000	0	53550000	0.329892	5.25183e+07	4.19523e+07	-0.32407
Q9NR50	Q9NR50	Translation initiation factor eIF-2B subunit gamma	EIF2B3	2	2	2	1	2	1	50.24	2.8135	4	4	4	2	4	2	39983000	34574000	0	0	0	0	0.0591029	2.48523e+07	0.001	-34.5327
O95347	O95347	Structural maintenance of chromosomes protein 2	SMC2	3	3	3	5	4	5	135.65	28.235	4.4	4.4	4.4	6.8	5.1	6.8	54317000	59460000	55823000	61579000	75995000	63504000	0.0463333	5.65333e+07	67026000	0.245619
Q9NVI1	Q9NVI1	Fanconi anemia group I protein	FANCI	1	1	1	2	2	1	149.32	2.2123	1.1	1.1	1.1	1.7	1.7	1.1	0	0	0	31638000	31922000	0	0.0580622	0.001	2.11867e+07	34.3024
P18754	P18754	Regulator of chromosome condensation	RCC1	2	2	2	0	2	2	44.969	4.9018	5.5	5.5	5.5	0	5.5	5.5	41441000	45538000	41494000	0	49323000	34930000	0.186465	4.28243e+07	2.80843e+07	-0.608665
Q7L014	Q7L014	Probable ATP-dependent RNA helicase DDX46	DDX46	1	0	1	2	2	1	117.36	4.0247	1	0	1	1.9	1.9	1	0	0	0	43932000	0	0	0.18695	0.001	14644000	33.7696
O43347	O43347	RNA-binding protein Musashi homolog 1	MSI1	1	1	1	2	2	2	39.124	15.46	9.4	9.4	9.4	14.1	14.1	14.1	36383000	32062000	32384000	37166000	20169000	51430000	0.393342	3.36097e+07	36255000	0.109304
Q9UFW8	Q9UFW8	CGG triplet repeat-binding protein 1	CGGBP1	2	2	2	2	1	2	18.82	3.9062	11.4	11.4	11.4	11.4	5.4	11.4	128890000	60266000	59990000	51460000	0	60254000	0.0985456	8.30487e+07	37238000	-1.15718
Q8TE02	Q8TE02	Elongator complex protein 5	ELP5	1	1	1	1	0	1	34.841	2.3133	6	6	6	6	0	6	4354600	4463400	4459200	8314100	0	11322000	0.282637	4.42573e+06	6.54537e+06	0.564557
Q96K58	Q96K58	Zinc finger protein 668	ZNF668	1	1	1	1	0	1	67.889	6.5855	4.4	4.4	4.4	4.4	0	4.4	18235000	17702000	17906000	0	0	0	1.67957e-08	1.79477e+07	0.001	-34.0631
P28300	P28300	Protein-lysine 6-oxidase	LOX	2	2	0	2	2	2	46.944	21.392	6.5	6.5	0	6.5	6.5	6.5	28636000	29476000	0	42582000	48498000	40779000	0.0345888	1.93707e+07	43953000	1.18209
Q3ZCQ8	Q3ZCQ8	Mitochondrial import inner membrane translocase subunit TIM50	TIMM50	2	1	1	1	0	2	39.646	10.64	7.6	2.8	4.8	4.8	0	7.6	49685000	0	0	0	0	61124000	0.44578	1.65617e+07	2.03747e+07	0.298929
Q7Z7H8	Q7Z7H8	39S ribosomal protein L10, mitochondrial	MRPL10	1	2	1	2	2	2	29.282	21.984	7.3	15.3	7.3	15.3	15.3	15.3	84788000	84280000	0	103000000	61899000	108340000	0.167902	56356000	9.10797e+07	0.69256
O75190;Q8NHS0;P25686	O75190;Q8NHS0;P25686	DnaJ homolog subfamily B member 6;DnaJ homolog subfamily B member 8;DnaJ homolog subfamily B member 2	DNAJB6;DNAJB8;DNAJB2	1	2	2	2	2	2	36.087	5.9225	3.1	6.4	6.4	6.4	6.4	6.4	0	86636000	73619000	75736000	94810000	72829000	0.187975	5.34183e+07	81125000	0.602812
P04080	P04080	Cystatin-B	CSTB	1	1	1	2	1	2	11.139	6.6576	21.4	21.4	21.4	33.7	21.4	33.7	83262000	90225000	72813000	116080000	240110000	0	0.313044	82100000	118730000	0.53223
Q6P1L8	Q6P1L8	39S ribosomal protein L14, mitochondrial	MRPL14	2	2	2	2	2	1	15.947	3.2005	13.1	13.1	13.1	13.1	13.1	6.9	70406000	58875000	62429000	0	0	0	2.38519e-05	6.39033e+07	0.001	-35.8952
P14543	P14543	Nidogen-1	NID1	2	2	1	2	2	1	136.38	11.206	1.8	1.8	1	1.8	1.8	1	51843000	64904000	0	0	64113000	0	0.289835	3.89157e+07	21371000	-0.864697
Q9BYC9	Q9BYC9	39S ribosomal protein L20, mitochondrial	MRPL20	2	2	2	2	1	1	17.442	3.9137	14.1	14.1	14.1	14.1	6.7	6.7	131940000	101450000	98816000	101720000	0	0	0.0483291	1.10735e+08	3.39067e+07	-1.70747
Q8IXW5	Q8IXW5	Putative RNA polymerase II subunit B1 CTD phosphatase RPAP2	RPAP2	1	1	1	1	1	1	69.508	2.4669	3.4	3.4	3.4	3.4	3.4	3.4	17863000	21513000	19330000	22540000	0	19318000	0.237113	1.95687e+07	1.39527e+07	-0.488005
P63172	P63172	Dynein light chain Tctex-type 1	DYNLT1	1	1	0	0	1	1	12.452	2.8326	15.9	15.9	0	0	15.9	15.9	48359000	0	0	0	0	38681000	0.44169	1.61197e+07	1.28937e+07	-0.322159
Q15427	Q15427	Splicing factor 3B subunit 4	SF3B4	1	1	1	1	1	1	44.385	15.142	5.4	5.4	5.4	5.4	5.4	5.4	219150000	224380000	225340000	0	376510000	0	0.24043	2.22957e+08	1.25503e+08	-0.829038
