# Supplementary material for: S-palmitoylation modulates ATG2-dependent non-vesicular lipid transport during starvation-induced autophagy
Source: EMBO J. 2025 Mar 24;44(9):2596–619. doi: 10.1038/s44318-025-00410-7 (PMC12048663; doi:10.1038/s44318-025-00410-7)
Supplement: Supplementary file 6 — Source data Fig. 1 [file 44318_2025_410_MOESM6_ESM.zip]

Archive with 13 entries (8 files):
- Source Data For Figure 1/
- Source Data For Figure 1/1A-C, E-G _western blot/
- Source Data For Figure 1/1A-C, E-G _western blot/Figure 1.pdf
- Source Data For Figure 1/1D _microscopy/
- Source Data For Figure 1/1D _microscopy/1D/
- Source Data For Figure 1/1D _microscopy/1D/1. Flag-vec + 17-ODYA_DIC.tif
- Source Data For Figure 1/1D _microscopy/1D/1. Flag-vec + 17-ODYA_Rhodamine.tif
- Source Data For Figure 1/1D _microscopy/1D/2. Flag-ATG2A + 17-ODYA_DIC.tif
- Source Data For Figure 1/1D _microscopy/1D/2. Flag-ATG2A + 17-ODYA_Rhodamine.tif
- Source Data For Figure 1/1D _microscopy/1D/3. Flag-ATG2A + PA_DIC.tif
- Source Data For Figure 1/1D _microscopy/1D/3. Flag-ATG2A + PA_Rhodamine.tif
- Source Data For Figure 1/1D _numerical data/
- Source Data For Figure 1/1D _numerical data/1D.xlsx
