# Supplementary material for: S-palmitoylation modulates ATG2-dependent non-vesicular lipid transport during starvation-induced autophagy
Source: EMBO J. 2025 Mar 24;44(9):2596–619. doi: 10.1038/s44318-025-00410-7 (PMC12048663; doi:10.1038/s44318-025-00410-7)
Supplement: Supplementary file 6 — Source data Fig. 1 [file 44318_2025_410_MOESM6_ESM.zip › Source Data For Figure 1/1D _numerical data/1D.xlsx]

## Sheet: Sheet1
			Rhodamine (AU)
			17-ODYA	PA
		Flag-ATG2A	+	+
			28.313	5.202
			33.349	2.176
			35.525	2.406
			40.38	1.013
			34.268	0.297
			45.745	5.636
			32.213	3.722
			23.694	1.938
			48.571	4.382
			16.264	1.811
			45.343	4.112
			42.786	2.154
			29.045	2.563
			34.323	1.225
			27.086	3.448
			55.407	5.297
			42.634	0.447
			39.928	3.292
			35.862	2.07
			47.678	6.362
			50.803	0.243
			52.481	2.15
			35.933	5.212
			44.489	0.496
			52.497	1.669
			39.846	3.509
			50.318	2.486
			43.586	0.895
			29.761	7.14
			54.379	2.226
