# Supplementary material for: S-palmitoylation modulates ATG2-dependent non-vesicular lipid transport during starvation-induced autophagy
Source: EMBO J. 2025 Mar 24;44(9):2596–619. doi: 10.1038/s44318-025-00410-7 (PMC12048663; doi:10.1038/s44318-025-00410-7)
Supplement: Supplementary file 7 — Source data Fig. 2 [file 44318_2025_410_MOESM7_ESM.zip]

Archive with 8 entries (4 files):
- Source Data For Figure 2/2A, B, C, E-H _western blot/
- Source Data For Figure 2/2A, B, C, E-H _western blot/Figure 2.pdf
- Source Data For Figure 2/2D _microscopy/
- Source Data For Figure 2/2D _microscopy/2D/
- Source Data For Figure 2/2D _microscopy/2D/Cherry-Z11.tif
- Source Data For Figure 2/2D _microscopy/2D/GFP-ATG2A.tif
- Source Data For Figure 2/2D _microscopy/2D/Merged.tif
- Source Data For Figure 2/
