# Supplementary material for: S-palmitoylation modulates ATG2-dependent non-vesicular lipid transport during starvation-induced autophagy
Source: EMBO J. 2025 Mar 24;44(9):2596–619. doi: 10.1038/s44318-025-00410-7 (PMC12048663; doi:10.1038/s44318-025-00410-7)
Supplement: Supplementary file 8 — Source data Fig. 3 [file 44318_2025_410_MOESM8_ESM.zip]

Archive with 5 entries (2 files):
- Source Data For Figure 3/3A-G _western blot/
- Source Data For Figure 3/3A-G _western blot/Figure 3.pdf
- Source Data For Figure 3/3H _numerical data/
- Source Data For Figure 3/3H _numerical data/3H.xlsx
- Source Data For Figure 3/
