# Supplementary material for: S-palmitoylation modulates ATG2-dependent non-vesicular lipid transport during starvation-induced autophagy
Source: EMBO J. 2025 Mar 24;44(9):2596–619. doi: 10.1038/s44318-025-00410-7 (PMC12048663; doi:10.1038/s44318-025-00410-7)
Supplement: Supplementary file 8 — Source data Fig. 3 [file 44318_2025_410_MOESM8_ESM.zip › Source Data For Figure 3/3H _numerical data/3H.xlsx]

## Sheet: Sheet1
		Myc-Z11/HA-ATG2A in IP blots (fold change)
		WT		APT1-KO
		Ctrl	EBSS	Ctrl	EBSS
		1.0154	0.3688	0.9553	0.4214
		1.118	0.3997	1.2224	0.3658
		0.8666	0.2734	0.887	0.292
