# Supplementary material for: S-palmitoylation modulates ATG2-dependent non-vesicular lipid transport during starvation-induced autophagy
Source: EMBO J. 2025 Mar 24;44(9):2596–619. doi: 10.1038/s44318-025-00410-7 (PMC12048663; doi:10.1038/s44318-025-00410-7)
Supplement: Supplementary file 9 — Source data Fig. 4 [file 44318_2025_410_MOESM9_ESM.zip]

Archive with 57 entries (43 files):
- Source Data For Figure 4/
- Source Data For Figure 4/4A, C, H, I _western blot/
- Source Data For Figure 4/4A, C, H, I _western blot/Figure 4.pdf
- Source Data For Figure 4/4B, E, G _numerical data/
- Source Data For Figure 4/4B, E, G _numerical data/4B.xlsx
- Source Data For Figure 4/4B, E, G _numerical data/4E.xlsx
- Source Data For Figure 4/4B, E, G _numerical data/4G.xlsx
- Source Data For Figure 4/4D, F, J _microscopy/
- Source Data For Figure 4/4D, F, J _microscopy/4D/
- Source Data For Figure 4/4D, F, J _microscopy/4D/1. WT_ctrl_GFP-LC3B.tif
- Source Data For Figure 4/4D, F, J _microscopy/4D/2. WT_EBSS_GFP-LC3B.tif
- Source Data For Figure 4/4D, F, J _microscopy/4D/3. 2A2B-DKO + HA-vec_EBSS_GFP-LC3B.tif
- Source Data For Figure 4/4D, F, J _microscopy/4D/4. 2A2B-DKO + HA-WT_EBSS_GFP-LC3B.tif
- Source Data For Figure 4/4D, F, J _microscopy/4D/5. 2A2B-DKO + HA-3CS_EBSS_GFP-LC3B.tif
- Source Data For Figure 4/4D, F, J _microscopy/4D/6. 2A2B-DKO + HA-WT + Myc-Z11_EBSS_GFP-LC3B.tif
- Source Data For Figure 4/4D, F, J _microscopy/4D/6. 2A2B-DKO + HA-WT + Myc-Z11_EBSS_Myc-Z11.tif
- Source Data For Figure 4/4D, F, J _microscopy/4D/7. 2A2B-DKO + HA-3CS + Myc-Z11_EBSS_GFP-LC3B.tif
- Source Data For Figure 4/4D, F, J _microscopy/4D/7. 2A2B-DKO + HA-3CS + Myc-Z11_EBSS_Myc-Z11.tif
- Source Data For Figure 4/4D, F, J _microscopy/4F/
- Source Data For Figure 4/4D, F, J _microscopy/4F/1. WT_ctrl/
- Source Data For Figure 4/4D, F, J _microscopy/4F/1. WT_ctrl/GFP.tif
- Source Data For Figure 4/4D, F, J _microscopy/4F/1. WT_ctrl/Merged.tif
- Source Data For Figure 4/4D, F, J _microscopy/4F/1. WT_ctrl/mCherry.tif
- Source Data For Figure 4/4D, F, J _microscopy/4F/2. WT_EBSS/
- Source Data For Figure 4/4D, F, J _microscopy/4F/2. WT_EBSS/GFP.tif
- Source Data For Figure 4/4D, F, J _microscopy/4F/2. WT_EBSS/Merged.tif
- Source Data For Figure 4/4D, F, J _microscopy/4F/2. WT_EBSS/mCherry.tif
- Source Data For Figure 4/4D, F, J _microscopy/4F/3. 2A2B-DKO + HA-vec_EBSS/
- Source Data For Figure 4/4D, F, J _microscopy/4F/3. 2A2B-DKO + HA-vec_EBSS/GFP.tif
- Source Data For Figure 4/4D, F, J _microscopy/4F/3. 2A2B-DKO + HA-vec_EBSS/Merged.tif
- Source Data For Figure 4/4D, F, J _microscopy/4F/3. 2A2B-DKO + HA-vec_EBSS/mCherry.tif
- Source Data For Figure 4/4D, F, J _microscopy/4F/4. 2A2B-DKO + HA-WT_EBSS/
- Source Data For Figure 4/4D, F, J _microscopy/4F/4. 2A2B-DKO + HA-WT_EBSS/GFP.tif
- Source Data For Figure 4/4D, F, J _microscopy/4F/4. 2A2B-DKO + HA-WT_EBSS/Merged.tif
- Source Data For Figure 4/4D, F, J _microscopy/4F/4. 2A2B-DKO + HA-WT_EBSS/mCherry.tif
- Source Data For Figure 4/4D, F, J _microscopy/4F/5. 2A2B-DKO + HA-3CS_EBSS/
- Source Data For Figure 4/4D, F, J _microscopy/4F/5. 2A2B-DKO + HA-3CS_EBSS/GFP.tif
- Source Data For Figure 4/4D, F, J _microscopy/4F/5. 2A2B-DKO + HA-3CS_EBSS/Merged.tif
- Source Data For Figure 4/4D, F, J _microscopy/4F/5. 2A2B-DKO + HA-3CS_EBSS/mCherry.tif
- Source Data For Figure 4/4D, F, J _microscopy/4F/6. 2A2B-DKO + HA-WT + Myc-Z11_EBSS/
- Source Data For Figure 4/4D, F, J _microscopy/4F/6. 2A2B-DKO + HA-WT + Myc-Z11_EBSS/GFP.tif
- Source Data For Figure 4/4D, F, J _microscopy/4F/6. 2A2B-DKO + HA-WT + Myc-Z11_EBSS/Merged.tif
- Source Data For Figure 4/4D, F, J _microscopy/4F/6. 2A2B-DKO + HA-WT + Myc-Z11_EBSS/Myc-Z11.tif
- Source Data For Figure 4/4D, F, J _microscopy/4F/6. 2A2B-DKO + HA-WT + Myc-Z11_EBSS/mCherry.tif
- Source Data For Figure 4/4D, F, J _microscopy/4F/7. 2A2B-DKO + HA-3CS + Myc-Z11_EBSS/
- Source Data For Figure 4/4D, F, J _microscopy/4F/7. 2A2B-DKO + HA-3CS + Myc-Z11_EBSS/GFP.tif
- Source Data For Figure 4/4D, F, J _microscopy/4F/7. 2A2B-DKO + HA-3CS + Myc-Z11_EBSS/Merged.tif
- Source Data For Figure 4/4D, F, J _microscopy/4F/7. 2A2B-DKO + HA-3CS + Myc-Z11_EBSS/Myc-Z11.tif
- Source Data For Figure 4/4D, F, J _microscopy/4F/7. 2A2B-DKO + HA-3CS + Myc-Z11_EBSS/mCherry.tif
- Source Data For Figure 4/4D, F, J _microscopy/4J/
- Source Data For Figure 4/4D, F, J _microscopy/4J/1. WT_ctrl.tif
- Source Data For Figure 4/4D, F, J _microscopy/4J/2. WT_EBSS.tif
- Source Data For Figure 4/4D, F, J _microscopy/4J/3. WT + HA-Z11_EBSS.tif
- Source Data For Figure 4/4D, F, J _microscopy/4J/4. APT1-KD + HA-vec_EBSS.tif
- Source Data For Figure 4/4D, F, J _microscopy/4J/5. APT1-KD + HA-Z11_EBSS.tif
- Source Data For Figure 4/4D, F, J _microscopy/4J/6. APT1-OE + HA-vec_EBSS.tif
- Source Data For Figure 4/4D, F, J _microscopy/4J/7. APT1-OE + HA-Z11_EBSS.tif
