# Supplementary material for: S-palmitoylation modulates ATG2-dependent non-vesicular lipid transport during starvation-induced autophagy
Source: EMBO J. 2025 Mar 24;44(9):2596–619. doi: 10.1038/s44318-025-00410-7 (PMC12048663; doi:10.1038/s44318-025-00410-7)
Supplement: Supplementary file 9 — Source data Fig. 4 [file 44318_2025_410_MOESM9_ESM.zip › Source Data For Figure 4/4B, E, G _numerical data/4B.xlsx]

## Sheet: Sheet1
			p62 mRNA level (fold change)
			NC	si11-1	si11-2	si11-3
			1.04667	0.990206	0.943308	1.06128
			0.963129	0.911175	0.963129	1.01804
			0.990206	0.923895	0.904881	1.00403
