# Supplementary material for: S-palmitoylation modulates ATG2-dependent non-vesicular lipid transport during starvation-induced autophagy
Source: EMBO J. 2025 Mar 24;44(9):2596–619. doi: 10.1038/s44318-025-00410-7 (PMC12048663; doi:10.1038/s44318-025-00410-7)
Supplement: Supplementary file 9 — Source data Fig. 4 [file 44318_2025_410_MOESM9_ESM.zip › Source Data For Figure 4/4B, E, G _numerical data/4E.xlsx]

## Sheet: Sheet1
		% cells with large LC3B puncta
				WT	ATG2A/2B-DKO
					HA-vec	HA-WT	HA-3CS	HA-WT + Myc-Z11	HA-3CS + Myc-Z11
			EBSS	+	+	+	+	+	+
				9.80392	92	13.7255	9.80392	82.3529	15.6863
				5.88235	86	10	13.7255	78.4314	11.7647
				8	88	17.6471	7.54717	72	18
