# Supplementary material for: S-palmitoylation modulates ATG2-dependent non-vesicular lipid transport during starvation-induced autophagy
Source: EMBO J. 2025 Mar 24;44(9):2596–619. doi: 10.1038/s44318-025-00410-7 (PMC12048663; doi:10.1038/s44318-025-00410-7)
Supplement: Supplementary file 9 — Source data Fig. 4 [file 44318_2025_410_MOESM9_ESM.zip › Source Data For Figure 4/4B, E, G _numerical data/4G.xlsx]

## Sheet: Sheet1
	% of LC3B dots (red/total)
				WT	ATG2A/2B-DKO
					HA-vec	HA-WT	HA-3CS	HA-WT + Myc-Z11	HA-3CS + Myc-Z11
			EBSS	+	+	+	+	+	+
				61	0	71	77	0	81
				69	0	73	83	15	69
				71	0	64	72	14	68
				72	11	59	79	20	66
				67	0	82	76	0	78
				73	0	78	81	7	82
				80	6	75	78	17	81
				73	0	55	75	14	71
				80	0	75	71	8	67
				58	0	74	54	25	65
				77	0	79	70	0	79
				68	0	50	72	20	82
				71	0	72	82	21	69
				69	0	79	52	11	73
				67	0	60	68	0	57
				75	0	73	62	17	52
				62	0	80	85	13	67
				73	0	72	69	0	79
				61	0	81	70	0	73
				62	7	60	61	38	56
				76	0	73	72	18	80
				71	0	75	77	0	64
				52	0	66	74	19	63
				70	0	74	85	22	76
				56	9	58	76	18	72
				59	0	70	74	17	76
				68	0	55	81	0	67
				71	0	68	72	0	72
				65	0	76	80	25	60
				76	0	73	56	0	52
