# Supplementary material for: S-palmitoylation modulates ATG2-dependent non-vesicular lipid transport during starvation-induced autophagy
Source: EMBO J. 2025 Mar 24;44(9):2596–619. doi: 10.1038/s44318-025-00410-7 (PMC12048663; doi:10.1038/s44318-025-00410-7)
Supplement: Supplementary file 10 — Source data Fig. 5 [file 44318_2025_410_MOESM10_ESM.zip]

Archive with 31 entries (24 files):
- Source Data For Figure 5/
- Source Data For Figure 5/5A, C, H _western blot/
- Source Data For Figure 5/5A, C, H _western blot/Figure 5.pdf
- Source Data For Figure 5/5B, D, G, I, K _numerical data/
- Source Data For Figure 5/5B, D, G, I, K _numerical data/5B.xlsx
- Source Data For Figure 5/5B, D, G, I, K _numerical data/5D.xlsx
- Source Data For Figure 5/5B, D, G, I, K _numerical data/5G.xlsx
- Source Data For Figure 5/5B, D, G, I, K _numerical data/5I.xlsx
- Source Data For Figure 5/5B, D, G, I, K _numerical data/5K.xlsx
- Source Data For Figure 5/5E, F, J _microscopy/
- Source Data For Figure 5/5E, F, J _microscopy/5E/
- Source Data For Figure 5/5E, F, J _microscopy/5E/1. GFP-Sec61β.tif
- Source Data For Figure 5/5E, F, J _microscopy/5E/1. Merged.tif
- Source Data For Figure 5/5E, F, J _microscopy/5E/1. mCherry-CT.tif
- Source Data For Figure 5/5E, F, J _microscopy/5E/2. GFP-CT-3CS.tif
- Source Data For Figure 5/5E, F, J _microscopy/5E/2. Merged.tif
- Source Data For Figure 5/5E, F, J _microscopy/5E/2. mCherry-CT-3CS.tif
- Source Data For Figure 5/5E, F, J _microscopy/5F/
- Source Data For Figure 5/5E, F, J _microscopy/5F/1. GFP1-10 -ER.tif
- Source Data For Figure 5/5E, F, J _microscopy/5F/2. GFP11 -CT.tif
- Source Data For Figure 5/5E, F, J _microscopy/5F/3. GFP11 -CT + GFP1-10 -ER.tif
- Source Data For Figure 5/5E, F, J _microscopy/5F/4. GFP1-10 -ER.tif
- Source Data For Figure 5/5E, F, J _microscopy/5F/5. GFP11 -CT-3CS.tif
- Source Data For Figure 5/5E, F, J _microscopy/5F/6. GFP11-CT-3CS + GFP1-10 -ER.tif
- Source Data For Figure 5/5E, F, J _microscopy/5J/
- Source Data For Figure 5/5E, F, J _microscopy/5J/1. GFP-2A.tif
- Source Data For Figure 5/5E, F, J _microscopy/5J/2. Cherry-LC3B.tif
- Source Data For Figure 5/5E, F, J _microscopy/5J/3. Merged.tif
- Source Data For Figure 5/5E, F, J _microscopy/5J/4. GFP-ATG2A-ER.tif
- Source Data For Figure 5/5E, F, J _microscopy/5J/5. Cherry-LC3B.tif
- Source Data For Figure 5/5E, F, J _microscopy/5J/6. Merged.tif
