# Supplementary material for: S-palmitoylation modulates ATG2-dependent non-vesicular lipid transport during starvation-induced autophagy
Source: EMBO J. 2025 Mar 24;44(9):2596–619. doi: 10.1038/s44318-025-00410-7 (PMC12048663; doi:10.1038/s44318-025-00410-7)
Supplement: Supplementary file 10 — Source data Fig. 5 [file 44318_2025_410_MOESM10_ESM.zip › Source Data For Figure 5/5B, D, G, I, K _numerical data/5B.xlsx]

## Sheet: Sheet1
		NBD fluorescence
	TIME	no protein	ATG2A-WT	ATG2A-3CS
	0	32692	33026	32744
	60	32814	49060	49779
	67.829	32363	50049	51018
	75.289	32045	50471	51084
	82.77	32195	51231	51516
	90.233	32266	51956	53322
	97.706	32495	52274	52838
	105.198	31961	52252	53947
	112.661	32593	53245	54446
	120.129	31758	54117	54354
	127.557	32231	53960	54242
	135.002	32167	54609	54897
	142.468	32011	54911	54676
	149.907	32337	55026	55325
	157.37	32093	54307	55141
	164.85	32529	55424	55846
	172.319	31682	55383	55800
	179.776	32611	56582	55615
	187.231	32617	55665	56027
	194.693	32184	56368	56760
	202.135	32262	55650	56354
	209.601	31904	55712	56045
	217.054	32521	56203	56368
	224.525	32642	55940	56659
	231.97	32724	56689	57437
	239.434	32511	55983	57044
	246.919	32291	56368	56505
	254.386	31795	56816	57196
	261.85	32548	56853	56547
	269.338	32023	56668	57268
	276.805	32870	56160	57433
	284.275	32269	56658	57498
	291.772	32333	57334	57389
	299.248	32106	55940	57901
	306.708	32084	57183	57716
	314.16	32548	56618	58098
	321.62	32208	56181	56760
	329.083	32363	57050	57303
	336.557	32205	56718	57528
	344.012	32197	56795	57171
	351.457	31935	56964	57883
	358.922	32356	57020	58440
	366.416	32754	56629	57221
	373.881	32541	57321	57498
	381.357	32785	55864	57526
	388.836	32812	57467	57625
	396.323	32594	56876	57502
	403.787	32505	56613	57631
	411.253	32185	56692	57486
	418.714	32323	56693	56983
	426.222	32604	57197	56986
	433.691	32111	57425	57379
	441.178	32605	57578	57188
	448.636	32790	57386	57691
	456.091	32122	56660	56928
	463.542	32869	57069	57592
	471.023	33011	56206	57467
	478.508	32605	57174	57560
	485.983	32844	56334	58273
	493.433	32662	55776	58323
	500.895	33274	56696	57166
	508.372	32629	57410	57684
	515.845	32528	56795	56998
	523.335	32896	56646	57337
	530.799	33050	56844	57586
	538.271	32908	56386	57756
	545.738	32548	56837	56301
	553.193	33265	56542	57859
	560.692	32837	56099	56986
	568.145	32236	56154	57402
	575.615	33795	57381	57388
	583.081	32712	56846	56946
	590.577	33192	56055	57894
	598.013	33292	57124	57481
	605.502	32885	56329	58322
	612.988	32811	57523	56478
	620.425	32791	56548	57948
	627.873	32997	56077	57374
	635.312	33041	56541	56943
	642.782	32782	55791	56542
	650.25	33002	56439	56726
	657.722	33217	55651	58211
	665.178	32967	56106	57587
	672.642	32657	56971	56649
	680.105	32581	56571	56859
	687.568	32856	57423	56732
	695.023	32409	56756	56758
	702.479	32561	56573	56581
	709.919	32298	55924	58112
	717.367	32997	56079	57649
	724.833	32644	56544	57338
	732.282	32943	56090	56908
	739.766	33020	55599	57201
	747.23	32949	55852	56742
	754.701	33046	56090	57162
	762.151	33004	56328	57102
	769.608	32971	56402	57072
	777.09	32672	56313	57073
	784.55	33145	56785	57332
	792.025	32901	56652	57598
	799.501	33381	55924	56341
	806.959	33069	56185	57250
	814.429	32985	56796	57505
	821.924	32639	55620	56342
	829.408	32370	56845	57511
	836.875	31766	56693	56856
	844.343	33756	56253	56633
	851.814	33298	56648	56226
	859.292	32882	56501	56613
	866.796	32913	55876	57049
	874.296	32525	56062	57044
	881.763	32694	56682	57458
	889.224	32956	56447	56497
	896.732	32908	56571	57333
	904.218	32715	56697	56845
	911.668	33259	56526	57431
	919.14	32545	56325	57013
	926.633	32553	56557	56446
	934.108	32794	55985	56693
	941.563	32633	56785	57012
	949.035	32799	56915	56673
	956.51	33118	56117	56917
	963.993	33078	56405	56668
	971.472	32683	55971	56470
	978.945	32879	56005	55780
	986.401	32287	56119	56725
	993.873	32643	55906	56697
	1001.35	32870	56550	57127
	1008.83	33029	56377	56821
	1016.32	32893	56257	56960
	1023.78	32935	56535	56349
	1031.22	33249	56932	56864
	1038.67	32907	56129	56358
	1046.12	32871	55859	56864
	1053.59	32198	57187	56461
	1061.06	32664	55662	56584
	1068.53	32507	56450	55942
	1075.99	33550	56641	56919
	1083.43	32511	56399	57032
	1090.9	33102	56341	56565
	1098.37	33298	55819	56749
	1105.83	32907	56192	57219
	1113.28	32994	56399	56539
	1120.76	33192	56639	57345
	1128.2	32402	56260	57982
	1135.66	33157	56253	56450
	1143.11	32554	56295	56737
	1150.58	32374	55594	55863
	1158.07	33097	56328	56364
	1165.54	32469	56666	56986
	1173.02	32920	56798	55749
	1180.48	33076	56158	56427
	1187.94	32983	55420	55765
	1195.39	32982	55497	56109
	1202.84	32675	56046	56015
	1210.34	32113	56695	57551
	1217.82	32738	56820	56661
	1225.3	32798	56338	57319
	1232.76	33185	56463	56412
	1240.24	33230	56493	57725
	1247.68	32969	56198	56840
	1255.14	33805	56303	55799
	1262.59	32785	56139	56634
