# Supplementary material for: S-palmitoylation modulates ATG2-dependent non-vesicular lipid transport during starvation-induced autophagy
Source: EMBO J. 2025 Mar 24;44(9):2596–619. doi: 10.1038/s44318-025-00410-7 (PMC12048663; doi:10.1038/s44318-025-00410-7)
Supplement: Supplementary file 10 — Source data Fig. 5 [file 44318_2025_410_MOESM10_ESM.zip › Source Data For Figure 5/5B, D, G, I, K _numerical data/5D.xlsx]

## Sheet: Sheet1
		Flag/calnexin in ER fraction (fold change)
		WT	3CS
		0.889027	0.229835
		1.15661	0.201309
		0.954367	0.257821
