# Supplementary material for: S-palmitoylation modulates ATG2-dependent non-vesicular lipid transport during starvation-induced autophagy
Source: EMBO J. 2025 Mar 24;44(9):2596–619. doi: 10.1038/s44318-025-00410-7 (PMC12048663; doi:10.1038/s44318-025-00410-7)
Supplement: Supplementary file 10 — Source data Fig. 5 [file 44318_2025_410_MOESM10_ESM.zip › Source Data For Figure 5/5B, D, G, I, K _numerical data/5G.xlsx]

## Sheet: Sheet1
	GFP intensity (fold change)
		CT	CT-3CS
		0.97131	0.235838
		1.02845	0.307561
		1.11962	0.143448
		0.894724	0.244347
		1.24848	0.26866
		1.16582	0.250425
		0.76708	0.123997
		0.628495	0.160467
		1.48189	0.398736
		1.06248	0.483832
		0.919037	0.292973
		0.706297	0.162898
		0.996839	0.282033
		0.826647	0.19329
		1.12448	0.430343
		0.973742	0.105762
		0.858254	0.254072
		1.20958	0.114272
		1.14393	0.210309
		0.898371	0.136154
		0.990761	0.127644
		1.06492	0.153173
		0.79504	0.252857
		0.985898	0.183564
		1.40408	0.166545
		1.00413	0.217603
		0.847313	0.151957
		1.21444	0.267445
		0.686847	0.0911743
		0.981036	0.133722
