# Supplementary material for: S-palmitoylation modulates ATG2-dependent non-vesicular lipid transport during starvation-induced autophagy
Source: EMBO J. 2025 Mar 24;44(9):2596–619. doi: 10.1038/s44318-025-00410-7 (PMC12048663; doi:10.1038/s44318-025-00410-7)
Supplement: Supplementary file 10 — Source data Fig. 5 [file 44318_2025_410_MOESM10_ESM.zip › Source Data For Figure 5/5B, D, G, I, K _numerical data/5I.xlsx]

## Sheet: Sheet1
	p62/actin (fold change)
	WT	ATG2A/2B-DKO
	-	HA-vec	HA-WT	HA-WT-ER	HA-3CS	HA-3CS-ER
	0.923906	2.19386	0.792817	1.96496	0.779255	1.64636
	0.957896	2.6337	0.94621	2.31251	0.936541	2.28715
	1.1182	2.16556	0.787821	2.01751	0.910893	2.08855
