# Supplementary material for: S-palmitoylation modulates ATG2-dependent non-vesicular lipid transport during starvation-induced autophagy
Source: EMBO J. 2025 Mar 24;44(9):2596–619. doi: 10.1038/s44318-025-00410-7 (PMC12048663; doi:10.1038/s44318-025-00410-7)
Supplement: Supplementary file 10 — Source data Fig. 5 [file 44318_2025_410_MOESM10_ESM.zip › Source Data For Figure 5/5B, D, G, I, K _numerical data/5K.xlsx]

## Sheet: Sheet1
		% cells with large LC3B puncta
		ATG2A	ATG2A-ER
		3.9216	96
		7.6923	92.1569
		2	88
