# Supplementary material for: S-palmitoylation modulates ATG2-dependent non-vesicular lipid transport during starvation-induced autophagy
Source: EMBO J. 2025 Mar 24;44(9):2596–619. doi: 10.1038/s44318-025-00410-7 (PMC12048663; doi:10.1038/s44318-025-00410-7)
Supplement: Supplementary file 11 — Source data Fig. 6 [file 44318_2025_410_MOESM11_ESM.zip]

Archive with 31 entries (24 files):
- Source Data For Figure 6/
- Source Data For Figure 6/6A, G, H, I _western blot/
- Source Data For Figure 6/6A, G, H, I _western blot/Figure 6.pdf
- Source Data For Figure 6/6B, D, F, J, L _numerical data/
- Source Data For Figure 6/6B, D, F, J, L _numerical data/6B.xlsx
- Source Data For Figure 6/6B, D, F, J, L _numerical data/6D.xlsx
- Source Data For Figure 6/6B, D, F, J, L _numerical data/6F.xlsx
- Source Data For Figure 6/6B, D, F, J, L _numerical data/6J.xlsx
- Source Data For Figure 6/6B, D, F, J, L _numerical data/6L.xlsx
- Source Data For Figure 6/6C, E, K _microscopy/
- Source Data For Figure 6/6C, E, K _microscopy/6C/
- Source Data For Figure 6/6C, E, K _microscopy/6C/1. HA-WT.tif
- Source Data For Figure 6/6C, E, K _microscopy/6C/2. GFP-LC3B.tif
- Source Data For Figure 6/6C, E, K _microscopy/6C/3. Merged.tif
- Source Data For Figure 6/6C, E, K _microscopy/6C/4. HA-3CS.tif
- Source Data For Figure 6/6C, E, K _microscopy/6C/5. GFP-LC3B.tif
- Source Data For Figure 6/6C, E, K _microscopy/6C/6. Merged.tif
- Source Data For Figure 6/6C, E, K _microscopy/6E/
- Source Data For Figure 6/6C, E, K _microscopy/6E/1. Cherry-WT.tif
- Source Data For Figure 6/6C, E, K _microscopy/6E/2. GFP-FIP200.tif
- Source Data For Figure 6/6C, E, K _microscopy/6E/3. Merged.tif
- Source Data For Figure 6/6C, E, K _microscopy/6E/4. Cherry-3CS.tif
- Source Data For Figure 6/6C, E, K _microscopy/6E/5. GFP-FIP200.tif
- Source Data For Figure 6/6C, E, K _microscopy/6E/6. Merged.tif
- Source Data For Figure 6/6C, E, K _microscopy/6K/
- Source Data For Figure 6/6C, E, K _microscopy/6K/1. HA-ATG2A_GFP-GAL-3.tif
- Source Data For Figure 6/6C, E, K _microscopy/6K/2. HA-ATG2A-3CS_GFP-GAL-3.tif
- Source Data For Figure 6/6C, E, K _microscopy/6K/3. HA-ATG2A + Myc-Z11_GFP-GAL-3.tif
- Source Data For Figure 6/6C, E, K _microscopy/6K/3. HA-ATG2A + Myc-Z11_Myc-Z11.tif
- Source Data For Figure 6/6C, E, K _microscopy/6K/4. HA-ATG2A-3CS + Myc-Z11_GFP-GAL-3.tif
- Source Data For Figure 6/6C, E, K _microscopy/6K/4. HA-ATG2A-3CS + Myc-Z11_Myc-Z11.tif
