# Supplementary material for: S-palmitoylation modulates ATG2-dependent non-vesicular lipid transport during starvation-induced autophagy
Source: EMBO J. 2025 Mar 24;44(9):2596–619. doi: 10.1038/s44318-025-00410-7 (PMC12048663; doi:10.1038/s44318-025-00410-7)
Supplement: Supplementary file 11 — Source data Fig. 6 [file 44318_2025_410_MOESM11_ESM.zip › Source Data For Figure 6/6B, D, F, J, L _numerical data/6B.xlsx]

## Sheet: Sheet1
		HA-ATG2A/LC3-II (fold change)
			WT	3CS
			1.11715	2.01891
			0.919522	1.733
			0.963325	2.01971
