# Supplementary material for: S-palmitoylation modulates ATG2-dependent non-vesicular lipid transport during starvation-induced autophagy
Source: EMBO J. 2025 Mar 24;44(9):2596–619. doi: 10.1038/s44318-025-00410-7 (PMC12048663; doi:10.1038/s44318-025-00410-7)
Supplement: Supplementary file 11 — Source data Fig. 6 [file 44318_2025_410_MOESM11_ESM.zip › Source Data For Figure 6/6B, D, F, J, L _numerical data/6D.xlsx]

## Sheet: Sheet1
		HA-ATG2A+ and GFP-LC3B+ puncta per cell
			HA-WT	HA-3CS
			0	10
			3	12
			0	9
			0	7
			0	5
			2	11
			3	10
			0	9
			0	8
			1	8
			4	10
			0	4
			0	10
			0	13
			0	12
			0	4
			1	9
			0	10
			2	6
			0	9
			3	2
			0	7
			0	8
			2	7
			0	3
			0	5
			2	6
			0	11
			0	3
			0	12
