# Supplementary material for: S-palmitoylation modulates ATG2-dependent non-vesicular lipid transport during starvation-induced autophagy
Source: EMBO J. 2025 Mar 24;44(9):2596–619. doi: 10.1038/s44318-025-00410-7 (PMC12048663; doi:10.1038/s44318-025-00410-7)
Supplement: Supplementary file 11 — Source data Fig. 6 [file 44318_2025_410_MOESM11_ESM.zip › Source Data For Figure 6/6B, D, F, J, L _numerical data/6F.xlsx]

## Sheet: Sheet1
		Cherry-ATG2A+ and GFP-FIP200+ puncta per cell
			HA-WT	HA-3CS
			1	10
			0	7
			0	6
			3	9
			2	11
			1	14
			0	8
			0	13
			0	11
			0	4
			0	13
			2	12
			0	9
			0	9
			0	15
			0	6
			0	7
			1	13
			2	11
			0	12
			0	7
			0	6
			0	6
			0	13
			0	8
			0	8
			0	7
			0	6
			1	9
			2	8
