# Supplementary material for: S-palmitoylation modulates ATG2-dependent non-vesicular lipid transport during starvation-induced autophagy
Source: EMBO J. 2025 Mar 24;44(9):2596–619. doi: 10.1038/s44318-025-00410-7 (PMC12048663; doi:10.1038/s44318-025-00410-7)
Supplement: Supplementary file 11 — Source data Fig. 6 [file 44318_2025_410_MOESM11_ESM.zip › Source Data For Figure 6/6B, D, F, J, L _numerical data/6J.xlsx]

## Sheet: Sheet1
			Palm/HA-ATG2A in IP blots (fold change)
		LLOMe	0min	10min	30min	60min	120min
			0.9784	0.7565	0.3803	0.2913	0.3492
			1.1324	1.1073	0.3432	0.2959	0.2846
			0.8891	0.8291	0.3178	0.3158	0.2473
