# Supplementary material for: S-palmitoylation modulates ATG2-dependent non-vesicular lipid transport during starvation-induced autophagy
Source: EMBO J. 2025 Mar 24;44(9):2596–619. doi: 10.1038/s44318-025-00410-7 (PMC12048663; doi:10.1038/s44318-025-00410-7)
Supplement: Supplementary file 11 — Source data Fig. 6 [file 44318_2025_410_MOESM11_ESM.zip › Source Data For Figure 6/6B, D, F, J, L _numerical data/6L.xlsx]

## Sheet: Sheet1
		GAL3 dots per cell
		HA-WT	HA-3CS	HA-WT + Myc-Z11	HA-3CS+ Myc-Z11
		19	9	32	15
		13	18	39	19
		14	8	28	11
		10	21	31	27
		20	19	29	22
		32	25	33	26
		12	14	43	14
		14	9	26	17
		18	18	35	11
		17	20	39	24
		19	11	33	15
		17	17	37	13
		16	23	22	29
		23	12	42	13
		15	14	40	27
		34	30	37	13
		14	16	25	27
		19	27	33	25
		23	11	24	15
		9	15	34	16
		18	21	42	20
		19	20	38	11
		10	14	44	24
		12	14	32	12
		17	17	37	18
		22	14	40	13
		20	15	33	21
		19	20	27	12
		9	13	23	11
		12	23	38	24
