# Supplementary material for: S-palmitoylation modulates ATG2-dependent non-vesicular lipid transport during starvation-induced autophagy
Source: EMBO J. 2025 Mar 24;44(9):2596–619. doi: 10.1038/s44318-025-00410-7 (PMC12048663; doi:10.1038/s44318-025-00410-7)
Supplement: Supplementary file 12 — Figures EV1-5 Source Data [file 44318_2025_410_MOESM12_ESM.zip]

Archive with 72 entries (49 files):
- Source Data For EV Figures/
- Source Data For EV Figures/Source Data For Figure EV1/
- Source Data For EV Figures/Source Data For Figure EV1/EV1A-D, G, H _numerical data/
- Source Data For EV Figures/Source Data For Figure EV1/EV1A-D, G, H _numerical data/EV1A.xlsx
- Source Data For EV Figures/Source Data For Figure EV1/EV1A-D, G, H _numerical data/EV1B.xlsx
- Source Data For EV Figures/Source Data For Figure EV1/EV1A-D, G, H _numerical data/EV1C.xlsx
- Source Data For EV Figures/Source Data For Figure EV1/EV1A-D, G, H _numerical data/EV1D.xlsx
- Source Data For EV Figures/Source Data For Figure EV1/EV1A-D, G, H _numerical data/EV1G.xlsx
- Source Data For EV Figures/Source Data For Figure EV1/EV1A-D, G, H _numerical data/EV1H.xlsx
- Source Data For EV Figures/Source Data For Figure EV1/EV1F _western blot/
- Source Data For EV Figures/Source Data For Figure EV1/EV1F _western blot/Figure EV1F.pdf
- Source Data For EV Figures/Source Data For Figure EV2/
- Source Data For EV Figures/Source Data For Figure EV2/EV2A, E-H_numerical data/
- Source Data For EV Figures/Source Data For Figure EV2/EV2A, E-H_numerical data/EV2A.xlsx
- Source Data For EV Figures/Source Data For Figure EV2/EV2A, E-H_numerical data/EV2E.xlsx
- Source Data For EV Figures/Source Data For Figure EV2/EV2A, E-H_numerical data/EV2F.xlsx
- Source Data For EV Figures/Source Data For Figure EV2/EV2A, E-H_numerical data/EV2G.xlsx
- Source Data For EV Figures/Source Data For Figure EV2/EV2A, E-H_numerical data/EV2H.xlsx
- Source Data For EV Figures/Source Data For Figure EV2/EV2B _western blot/
- Source Data For EV Figures/Source Data For Figure EV2/EV2B _western blot/Figure EV2B.pdf
- Source Data For EV Figures/Source Data For Figure EV2/EV2C, D _microscopy/
- Source Data For EV Figures/Source Data For Figure EV2/EV2C, D _microscopy/EV2C/
- Source Data For EV Figures/Source Data For Figure EV2/EV2C, D _microscopy/EV2C/GFP-ATG2A.tif
- Source Data For EV Figures/Source Data For Figure EV2/EV2C, D _microscopy/EV2C/HA-Z11.tif
- Source Data For EV Figures/Source Data For Figure EV2/EV2C, D _microscopy/EV2C/Merged.tif
- Source Data For EV Figures/Source Data For Figure EV2/EV2C, D _microscopy/EV2C/mCh-Sec61β.tif
- Source Data For EV Figures/Source Data For Figure EV2/EV2C, D _microscopy/EV2D/
- Source Data For EV Figures/Source Data For Figure EV2/EV2C, D _microscopy/EV2D/GFP-ATG2A.tif
- Source Data For EV Figures/Source Data For Figure EV2/EV2C, D _microscopy/EV2D/Lipi-Blue.tif
- Source Data For EV Figures/Source Data For Figure EV2/EV2C, D _microscopy/EV2D/Merged.tif
- Source Data For EV Figures/Source Data For Figure EV2/EV2C, D _microscopy/EV2D/mCh-Z11.tif
- Source Data For EV Figures/Source Data For Figure EV3/
- Source Data For EV Figures/Source Data For Figure EV3/EV3A, B, D-F, H, J _numerical data/
- Source Data For EV Figures/Source Data For Figure EV3/EV3A, B, D-F, H, J _numerical data/EV3A.xlsx
- Source Data For EV Figures/Source Data For Figure EV3/EV3A, B, D-F, H, J _numerical data/EV3B.xlsx
- Source Data For EV Figures/Source Data For Figure EV3/EV3A, B, D-F, H, J _numerical data/EV3D.xlsx
- Source Data For EV Figures/Source Data For Figure EV3/EV3A, B, D-F, H, J _numerical data/EV3E.xlsx
- Source Data For EV Figures/Source Data For Figure EV3/EV3A, B, D-F, H, J _numerical data/EV3F.xlsx
- Source Data For EV Figures/Source Data For Figure EV3/EV3A, B, D-F, H, J _numerical data/EV3H.xlsx
- Source Data For EV Figures/Source Data For Figure EV3/EV3A, B, D-F, H, J _numerical data/EV3J.xlsx
- Source Data For EV Figures/Source Data For Figure EV3/EV3C, G, I, L _western blot/
- Source Data For EV Figures/Source Data For Figure EV3/EV3C, G, I, L _western blot/Figure EV3.pdf
- Source Data For EV Figures/Source Data For Figure EV3/EV3K _microscopy/
- Source Data For EV Figures/Source Data For Figure EV3/EV3K _microscopy/Ctrl.tif
- Source Data For EV Figures/Source Data For Figure EV3/EV3K _microscopy/EBSS.tif
- Source Data For EV Figures/Source Data For Figure EV4/
- Source Data For EV Figures/Source Data For Figure EV4/EV4A, B, D-F _numerical data/
- Source Data For EV Figures/Source Data For Figure EV4/EV4A, B, D-F _numerical data/EV4A.xlsx
- Source Data For EV Figures/Source Data For Figure EV4/EV4A, B, D-F _numerical data/EV4B.xlsx
- Source Data For EV Figures/Source Data For Figure EV4/EV4A, B, D-F _numerical data/EV4D.xlsx
- Source Data For EV Figures/Source Data For Figure EV4/EV4A, B, D-F _numerical data/EV4E.xlsx
- Source Data For EV Figures/Source Data For Figure EV4/EV4A, B, D-F _numerical data/EV4F.xlsx
- Source Data For EV Figures/Source Data For Figure EV4/EV4C _western blot/
- Source Data For EV Figures/Source Data For Figure EV4/EV4C _western blot/Figure EV4C.pdf
- Source Data For EV Figures/Source Data For Figure EV5/
- Source Data For EV Figures/Source Data For Figure EV5/EV5A, E _western blot/
- Source Data For EV Figures/Source Data For Figure EV5/EV5A, E _western blot/Figure EV5.pdf
- Source Data For EV Figures/Source Data For Figure EV5/EV5B, D _numerical data/
- Source Data For EV Figures/Source Data For Figure EV5/EV5B, D _numerical data/EV5B.xlsx
- Source Data For EV Figures/Source Data For Figure EV5/EV5B, D _numerical data/EV5D.xlsx
- Source Data For EV Figures/Source Data For Figure EV5/EV5C, F _microscopy/
- Source Data For EV Figures/Source Data For Figure EV5/EV5C, F _microscopy/EV5C/
- Source Data For EV Figures/Source Data For Figure EV5/EV5C, F _microscopy/EV5C/1. Cherry-ATG2A.tif
- Source Data For EV Figures/Source Data For Figure EV5/EV5C, F _microscopy/EV5C/2. GFP-Sec61β.tif
- Source Data For EV Figures/Source Data For Figure EV5/EV5C, F _microscopy/EV5C/3. Merged.tif
- Source Data For EV Figures/Source Data For Figure EV5/EV5C, F _microscopy/EV5C/4. Cherry-ATG2A-3CS.tif
- Source Data For EV Figures/Source Data For Figure EV5/EV5C, F _microscopy/EV5C/5. GFP-Sec61β.tif
- Source Data For EV Figures/Source Data For Figure EV5/EV5C, F _microscopy/EV5C/6. Merged.tif
- Source Data For EV Figures/Source Data For Figure EV5/EV5C, F _microscopy/EV5F/
- Source Data For EV Figures/Source Data For Figure EV5/EV5C, F _microscopy/EV5F/Cherry-Sec61β.tif
- Source Data For EV Figures/Source Data For Figure EV5/EV5C, F _microscopy/EV5F/GFP-ATG2A-ER.tif
- Source Data For EV Figures/Source Data For Figure EV5/EV5C, F _microscopy/EV5F/Merged.tif
