# Supplementary material for: S-palmitoylation modulates ATG2-dependent non-vesicular lipid transport during starvation-induced autophagy
Source: EMBO J. 2025 Mar 24;44(9):2596–619. doi: 10.1038/s44318-025-00410-7 (PMC12048663; doi:10.1038/s44318-025-00410-7)
Supplement: Supplementary file 12 — Figures EV1-5 Source Data [file 44318_2025_410_MOESM12_ESM.zip › Source Data For EV Figures/Source Data For Figure EV1/EV1A-D, G, H _numerical data/EV1A.xlsx]

## Sheet: Sheet1
		Palm/Flag-ATG2A in IP blots (fold change)
			ctrl	2-BP	EBSS
			1.1146	0.4408	0.416
			0.9233	0.3982	0.3865
			0.962	0.4895	0.266
