# Supplementary material for: S-palmitoylation modulates ATG2-dependent non-vesicular lipid transport during starvation-induced autophagy
Source: EMBO J. 2025 Mar 24;44(9):2596–619. doi: 10.1038/s44318-025-00410-7 (PMC12048663; doi:10.1038/s44318-025-00410-7)
Supplement: Supplementary file 12 — Figures EV1-5 Source Data [file 44318_2025_410_MOESM12_ESM.zip › Source Data For EV Figures/Source Data For Figure EV1/EV1A-D, G, H _numerical data/EV1B.xlsx]

## Sheet: Sheet1
		Palm/ATG2A in IP blots (fold change)
		ctrl	2-BP	EBSS
		0.9638	0.313	0.2562
		0.9021	0.2808	0.2616
		1.1342	0.3777	0.3224
