# Supplementary material for: S-palmitoylation modulates ATG2-dependent non-vesicular lipid transport during starvation-induced autophagy
Source: EMBO J. 2025 Mar 24;44(9):2596–619. doi: 10.1038/s44318-025-00410-7 (PMC12048663; doi:10.1038/s44318-025-00410-7)
Supplement: Supplementary file 12 — Figures EV1-5 Source Data [file 44318_2025_410_MOESM12_ESM.zip › Source Data For EV Figures/Source Data For Figure EV1/EV1A-D, G, H _numerical data/EV1C.xlsx]

## Sheet: Sheet1
		Palm/HA-ATG2B in IP blots (fold change)
		ctrl	2-BP	EBSS
		1.0916	0.42	0.3652
		0.9283	0.3321	0.3452
		0.9801	0.3897	0.353
