# Supplementary material for: S-palmitoylation modulates ATG2-dependent non-vesicular lipid transport during starvation-induced autophagy
Source: EMBO J. 2025 Mar 24;44(9):2596–619. doi: 10.1038/s44318-025-00410-7 (PMC12048663; doi:10.1038/s44318-025-00410-7)
Supplement: Supplementary file 12 — Figures EV1-5 Source Data [file 44318_2025_410_MOESM12_ESM.zip › Source Data For EV Figures/Source Data For Figure EV1/EV1A-D, G, H _numerical data/EV1D.xlsx]

## Sheet: Sheet1
		Palm/Flag-ATG2A in IP blots (fold change)
		Ctrl	EBSS	Glu (-)	FBS (-)	Torin1
		1.1678	0.0427	0.0739	0.4962	0.515
		0.9119	0.2372	0.2829	0.397	0.2927
		0.9203	0.2419	0.2445	0.2719	0.2738
