# Supplementary material for: S-palmitoylation modulates ATG2-dependent non-vesicular lipid transport during starvation-induced autophagy
Source: EMBO J. 2025 Mar 24;44(9):2596–619. doi: 10.1038/s44318-025-00410-7 (PMC12048663; doi:10.1038/s44318-025-00410-7)
Supplement: Supplementary file 12 — Figures EV1-5 Source Data [file 44318_2025_410_MOESM12_ESM.zip › Source Data For EV Figures/Source Data For Figure EV1/EV1A-D, G, H _numerical data/EV1G.xlsx]

## Sheet: Sheet1
		Palm/Flag-ATG2A mutants in IP blots (fold change)
		WT	C11/17S	C715S	C876S	C1576/1577S	C1704S	C1713/1714S
		1.0119	0.9626	0.9793	1.0384	1.1356	0.4876	0.4028
		1.0513	1.0094	0.9994	1.0828	1.1189	0.4687	0.362
		0.9368	0.8787	0.9152	0.9963	0.9686	0.4136	0.3456
