# Supplementary material for: S-palmitoylation modulates ATG2-dependent non-vesicular lipid transport during starvation-induced autophagy
Source: EMBO J. 2025 Mar 24;44(9):2596–619. doi: 10.1038/s44318-025-00410-7 (PMC12048663; doi:10.1038/s44318-025-00410-7)
Supplement: Supplementary file 12 — Figures EV1-5 Source Data [file 44318_2025_410_MOESM12_ESM.zip › Source Data For EV Figures/Source Data For Figure EV1/EV1A-D, G, H _numerical data/EV1H.xlsx]

## Sheet: Sheet1
		Palm/Flag-ATG2A mutants in IP blots (fold change)
		WT	C1704S	C1713/1714S	3CS
		1.0176	0.468	0.3538	0.007
		0.9566	0.4302	0.3405	0.0105
		1.0258	0.4848	0.3987	0.0088
