# Supplementary material for: S-palmitoylation modulates ATG2-dependent non-vesicular lipid transport during starvation-induced autophagy
Source: EMBO J. 2025 Mar 24;44(9):2596–619. doi: 10.1038/s44318-025-00410-7 (PMC12048663; doi:10.1038/s44318-025-00410-7)
Supplement: Supplementary file 12 — Figures EV1-5 Source Data [file 44318_2025_410_MOESM12_ESM.zip › Source Data For EV Figures/Source Data For Figure EV2/EV2A, E-H_numerical data/EV2A.xlsx]

## Sheet: Sheet1
	Relative mRNA level
	ZDHHC1		ZDHHC2		ZDHHC3		ZDHHC4		ZDHHC5		ZDHHC6		ZDHHC7		ZDHHC8
	siNC	siZ1	siNC	siZ2	siNC	siZ3	siNC	siZ4	siNC	siZ5	siNC	siZ6	siNC	siZ7	siNC	siZ8
	1.0613	0.111978	0.949033	0.180774	0.989016	0.272541	1.08826	0.307017	1.16343	0.28701	0.891604	0.225278	1.06132	0.320982	1.04454	0.228932
	1.03723	0.201049	0.912577	0.24175	1.03142	0.221395	0.909887	0.210116	0.932314	0.213456	1.0823	0.171213	0.975616	0.183041	0.921093	0.1376
	0.901466	0.232371	1.13839	0.217271	0.97956	0.22929	1.00185	0.293165	0.90426	0.27397	1.02609	0.201432	0.963067	0.242506	1.03436	0.254035
	ZDHHC9		ZDHHC11		ZDHHC12		ZDHHC13		ZDHHC14		ZDHHC15		ZDHHC16		ZDHHC17
	siNC	siZ9	siNC	siZ11	siNC	siZ12	siNC	siZ13	siNC	siZ14	siNC	siZ15	siNC	siZ16	siNC	siZ17
	1.01503	0.127917	1.01808	0.237866	1.00815	0.231927	0.840307	0.191433	1.12249	0.252584	0.892345	0.252487	1.0181	0.297772	1.04422	0.143713
	0.939373	0.235284	0.99938	0.196629	1.10188	0.229928	1.06909	0.198654	0.919402	0.274756	1.10005	0.247251	1.00862	0.270634	0.979155	0.303919
	1.0456	0.215186	0.982541	0.258521	0.889967	0.157552	1.0906	0.240295	0.958104	0.379882	1.0076	0.20077	0.973278	0.368415	0.976621	0.216545
	ZDHHC18		ZDHHC19		ZDHHC20		ZDHHC21		ZDHHC22		ZDHHC23		ZDHHC24
	siNC	siZ18	siNC	siZ19	siNC	siZ20	siNC	siZ21	siNC	siZ22	siNC	siZ23	siNC	siZ24
	0.993345	0.156518	1.03279	0.16761	1.00747	0.181223	1.10845	0.236252	1.10647	0.139503	1.00411	0.129546	1.07406	0.168163
	1.06106	0.252765	1.05089	0.243964	0.980336	0.269822	0.831174	0.190743	0.927499	0.199433	0.928913	0.304459	0.979174	0.274465
	0.945599	0.267349	0.916315	0.228176	1.01219	0.21084	1.06037	0.309269	0.96603	0.107419	1.06698	0.260649	0.94677	0.163179
