# Supplementary material for: S-palmitoylation modulates ATG2-dependent non-vesicular lipid transport during starvation-induced autophagy
Source: EMBO J. 2025 Mar 24;44(9):2596–619. doi: 10.1038/s44318-025-00410-7 (PMC12048663; doi:10.1038/s44318-025-00410-7)
Supplement: Supplementary file 12 — Figures EV1-5 Source Data [file 44318_2025_410_MOESM12_ESM.zip › Source Data For EV Figures/Source Data For Figure EV2/EV2A, E-H_numerical data/EV2E.xlsx]

## Sheet: Sheet1
		Flag-ATG2A/Myc-Z11 in IP blots (fold change)
		Myc-Z11-FL	Myc-Z11 (∆1-42)	Z11 (∆90-176)	Z11(1-251)
		0.9074	0.1141	0.9242	0.8116
		1.0936	0.2034	0.9868	0.9612
		0.999	0.2236	1.1515	1.1281
