# Supplementary material for: S-palmitoylation modulates ATG2-dependent non-vesicular lipid transport during starvation-induced autophagy
Source: EMBO J. 2025 Mar 24;44(9):2596–619. doi: 10.1038/s44318-025-00410-7 (PMC12048663; doi:10.1038/s44318-025-00410-7)
Supplement: Supplementary file 12 — Figures EV1-5 Source Data [file 44318_2025_410_MOESM12_ESM.zip › Source Data For EV Figures/Source Data For Figure EV2/EV2A, E-H_numerical data/EV2F.xlsx]

## Sheet: Sheet1
		Palm/HA-ATG2A in IP blots (fold change)
		siNC	siZ11	siZ11 + Myc-Z11	siZ11 + Myc-Z11(C155S)
		0.9902	0.3242	1.565	0.22
		0.8905	0.2407	1.6389	0.2027
		1.1193	0.3707	1.6885	0.2836
