# Supplementary material for: S-palmitoylation modulates ATG2-dependent non-vesicular lipid transport during starvation-induced autophagy
Source: EMBO J. 2025 Mar 24;44(9):2596–619. doi: 10.1038/s44318-025-00410-7 (PMC12048663; doi:10.1038/s44318-025-00410-7)
Supplement: Supplementary file 12 — Figures EV1-5 Source Data [file 44318_2025_410_MOESM12_ESM.zip › Source Data For EV Figures/Source Data For Figure EV2/EV2A, E-H_numerical data/EV2G.xlsx]

## Sheet: Sheet1
		Palm/HA-ATG2A in IP blots (fold change)
		HA-ATG2A + vec	HA-ATG2A + Z11-FL	HA-ATG2A + Z11 (∆1-42)
		0.9929	1.5805	0.99
		1.098	1.5295	0.9013
		0.9091	1.6231	1.0109
