# Supplementary material for: S-palmitoylation modulates ATG2-dependent non-vesicular lipid transport during starvation-induced autophagy
Source: EMBO J. 2025 Mar 24;44(9):2596–619. doi: 10.1038/s44318-025-00410-7 (PMC12048663; doi:10.1038/s44318-025-00410-7)
Supplement: Supplementary file 12 — Figures EV1-5 Source Data [file 44318_2025_410_MOESM12_ESM.zip › Source Data For EV Figures/Source Data For Figure EV2/EV2A, E-H_numerical data/EV2H.xlsx]

## Sheet: Sheet1
		Palm/HA-ATG2A in IP blots (fold change)
		HA-WT	HA-WT + Myc-Z11	HA-3CS	HA-3CS + Myc-Z11
		0.9308	1.4716	0.0489	0.0504
		0.9848	1.5657	0.0459	0.0518
		1.0846	1.7581	0.0585	0.0635
