# Supplementary material for: S-palmitoylation modulates ATG2-dependent non-vesicular lipid transport during starvation-induced autophagy
Source: EMBO J. 2025 Mar 24;44(9):2596–619. doi: 10.1038/s44318-025-00410-7 (PMC12048663; doi:10.1038/s44318-025-00410-7)
Supplement: Supplementary file 12 — Figures EV1-5 Source Data [file 44318_2025_410_MOESM12_ESM.zip › Source Data For EV Figures/Source Data For Figure EV3/EV3A, B, D-F, H, J _numerical data/EV3A.xlsx]

## Sheet: Sheet1
		Palm/Flag-ATG2A in IP blots (fold change)
		Flag-ATG2A + vec	Flag-ATG2A + HA-APT1	Flag-ATG2A + HA-APT2
		0.9167	0.3118	0.3593
		0.9865	0.2707	0.3722
		1.0968	0.3657	0.41
