# Supplementary material for: S-palmitoylation modulates ATG2-dependent non-vesicular lipid transport during starvation-induced autophagy
Source: EMBO J. 2025 Mar 24;44(9):2596–619. doi: 10.1038/s44318-025-00410-7 (PMC12048663; doi:10.1038/s44318-025-00410-7)
Supplement: Supplementary file 12 — Figures EV1-5 Source Data [file 44318_2025_410_MOESM12_ESM.zip › Source Data For EV Figures/Source Data For Figure EV3/EV3A, B, D-F, H, J _numerical data/EV3B.xlsx]

## Sheet: Sheet1
		Palm/HA-ATG2A in IP blots (fold change)
		siNC	siAPT1#	siAPT1##	siAPT2#	siAPT2##
		0.9255	1.6445	1.7764	1.142	1.0174
		1.1133	1.7123	1.6875	1.1989	1.1548
		0.9612	1.6816	1.6204	1.0071	1.0398
