# Supplementary material for: S-palmitoylation modulates ATG2-dependent non-vesicular lipid transport during starvation-induced autophagy
Source: EMBO J. 2025 Mar 24;44(9):2596–619. doi: 10.1038/s44318-025-00410-7 (PMC12048663; doi:10.1038/s44318-025-00410-7)
Supplement: Supplementary file 12 — Figures EV1-5 Source Data [file 44318_2025_410_MOESM12_ESM.zip › Source Data For EV Figures/Source Data For Figure EV3/EV3A, B, D-F, H, J _numerical data/EV3D.xlsx]

## Sheet: Sheet1
		Palm/HA-ATG2A in IP blots (fold change)
		DMSO	ML348	ML349	ML348 + ML349
		0.9105	1.5069	1.0225	1.4475
		1.0072	1.6536	1.1239	1.6686
		1.0823	1.5373	1.1818	1.5555
