# Supplementary material for: S-palmitoylation modulates ATG2-dependent non-vesicular lipid transport during starvation-induced autophagy
Source: EMBO J. 2025 Mar 24;44(9):2596–619. doi: 10.1038/s44318-025-00410-7 (PMC12048663; doi:10.1038/s44318-025-00410-7)
Supplement: Supplementary file 12 — Figures EV1-5 Source Data [file 44318_2025_410_MOESM12_ESM.zip › Source Data For EV Figures/Source Data For Figure EV3/EV3A, B, D-F, H, J _numerical data/EV3E.xlsx]

## Sheet: Sheet1
		Palm/HA-ATG2A in IP blots (fold change)
		WT	APT1-KO
			vec	Myc-APT1	Myc-APT1(S119A)
		1.056	1.6876	0.6011	1.6156
		1.0184	1.5448	0.6894	1.5686
		0.9433	1.5782	0.7214	1.6022
