# Supplementary material for: S-palmitoylation modulates ATG2-dependent non-vesicular lipid transport during starvation-induced autophagy
Source: EMBO J. 2025 Mar 24;44(9):2596–619. doi: 10.1038/s44318-025-00410-7 (PMC12048663; doi:10.1038/s44318-025-00410-7)
Supplement: Supplementary file 12 — Figures EV1-5 Source Data [file 44318_2025_410_MOESM12_ESM.zip › Source Data For EV Figures/Source Data For Figure EV3/EV3A, B, D-F, H, J _numerical data/EV3J.xlsx]

## Sheet: Sheet1
		Palm/Flag-ZIKV envelope protein in IP blots (fold change)
		Ctrl	EBSS
		1.1386	1.0116
		0.9858	1.1361
		0.8755	0.9782
		Palm/HA-ATG2A in IP blots (fold change)
		Ctrl	EBSS
		0.9689	0.5051
		0.8981	0.3241
		1.1329	0.2914
