# Supplementary material for: S-palmitoylation modulates ATG2-dependent non-vesicular lipid transport during starvation-induced autophagy
Source: EMBO J. 2025 Mar 24;44(9):2596–619. doi: 10.1038/s44318-025-00410-7 (PMC12048663; doi:10.1038/s44318-025-00410-7)
Supplement: Supplementary file 12 — Figures EV1-5 Source Data [file 44318_2025_410_MOESM12_ESM.zip › Source Data For EV Figures/Source Data For Figure EV4/EV4A, B, D-F _numerical data/EV4A.xlsx]

## Sheet: Sheet1
	p62/actin (fold change)
	siNC	siZ11-#1	siZ11-#2	siZ11-#3
	0.9717	0.5978	0.3716	0.5809
	1.1042	0.5689	0.5534	0.4954
	0.9241	0.4908	0.4343	0.4829
	siNC	siZ11	siZ11 + CQ
	0.9978	0.5177	1.4121
	0.9177	0.4391	1.4414
	1.0845	0.4959	1.6679
