# Supplementary material for: S-palmitoylation modulates ATG2-dependent non-vesicular lipid transport during starvation-induced autophagy
Source: EMBO J. 2025 Mar 24;44(9):2596–619. doi: 10.1038/s44318-025-00410-7 (PMC12048663; doi:10.1038/s44318-025-00410-7)
Supplement: Supplementary file 12 — Figures EV1-5 Source Data [file 44318_2025_410_MOESM12_ESM.zip › Source Data For EV Figures/Source Data For Figure EV4/EV4A, B, D-F _numerical data/EV4B.xlsx]

## Sheet: Sheet1
	p62/actin (fold change)
	HA-WT	HA-WT	HA-WT + Myc-Z11	HA-WT + Myc-Z11(C155S)	HA-3CS + Myc-Z11
	crtl	EBSS
	1.02245	0.2735	0.982369	0.357752	0.463505
	0.956947	0.347235	0.870704	0.305992	0.339971
	1.0206	0.298473	0.993459	0.37901	0.371506
