# Supplementary material for: S-palmitoylation modulates ATG2-dependent non-vesicular lipid transport during starvation-induced autophagy
Source: EMBO J. 2025 Mar 24;44(9):2596–619. doi: 10.1038/s44318-025-00410-7 (PMC12048663; doi:10.1038/s44318-025-00410-7)
Supplement: Supplementary file 12 — Figures EV1-5 Source Data [file 44318_2025_410_MOESM12_ESM.zip › Source Data For EV Figures/Source Data For Figure EV4/EV4A, B, D-F _numerical data/EV4D.xlsx]

## Sheet: Sheet1
			Haloligand/ (Haloligand + Haloligand-LC3B)
			WT		ATG2A/2B-KO
					-	HA-WT	HA-WT + Myc-Z11	HA-3CS	HA-3CS + Myc-Z11
			ctrl	EBSS
			28.5874	47.1114	3.5207	45.7313	45.3726	12.722	43.4911
			21.9336	51.6784	1.0409	53.9435	55.9213	8.3425	54.8777
			27.0873	43.2868	0.7721	42.6569	41.4826	9.504	38.3045
