# Supplementary material for: S-palmitoylation modulates ATG2-dependent non-vesicular lipid transport during starvation-induced autophagy
Source: EMBO J. 2025 Mar 24;44(9):2596–619. doi: 10.1038/s44318-025-00410-7 (PMC12048663; doi:10.1038/s44318-025-00410-7)
Supplement: Supplementary file 12 — Figures EV1-5 Source Data [file 44318_2025_410_MOESM12_ESM.zip › Source Data For EV Figures/Source Data For Figure EV4/EV4A, B, D-F _numerical data/EV4E.xlsx]

## Sheet: Sheet1
			p62/actin (fold change)
			WT			APT1-KO		APT1-OE
		HA-Z11	-	-	+	-	+	-	+
			ctrl	EBSS
			1.0496	0.3527	0.9237	0.631	0.9193	0.2517	0.63
			0.8719	0.3152	0.8642	0.5114	0.9027	0.2016	0.5645
			1.0785	0.2739	1.0582	0.6141	1.0127	0.2644	0.6864
