# Supplementary material for: S-palmitoylation modulates ATG2-dependent non-vesicular lipid transport during starvation-induced autophagy
Source: EMBO J. 2025 Mar 24;44(9):2596–619. doi: 10.1038/s44318-025-00410-7 (PMC12048663; doi:10.1038/s44318-025-00410-7)
Supplement: Supplementary file 12 — Figures EV1-5 Source Data [file 44318_2025_410_MOESM12_ESM.zip › Source Data For EV Figures/Source Data For Figure EV4/EV4A, B, D-F _numerical data/EV4F.xlsx]

## Sheet: Sheet1
		% cells with large LC3B puncta
		WT		APT1-KD		APT1-OE
		-	HA-Z11	-	HA-Z11	-	HA-Z11
		7.6923	76.4706	32.6923	82.6923	4	32.0755
		3.9216	80.7692	23.5294	78.4314	9.434	27.451
		11.5385	71.1538	20	79.6296	7.8431	38.4615
