# Supplementary material for: S-palmitoylation modulates ATG2-dependent non-vesicular lipid transport during starvation-induced autophagy
Source: EMBO J. 2025 Mar 24;44(9):2596–619. doi: 10.1038/s44318-025-00410-7 (PMC12048663; doi:10.1038/s44318-025-00410-7)
Supplement: Supplementary file 12 — Figures EV1-5 Source Data [file 44318_2025_410_MOESM12_ESM.zip › Source Data For EV Figures/Source Data For Figure EV5/EV5B, D _numerical data/EV5B.xlsx]

## Sheet: Sheet1
		HA-ATG2A/calnexin in ER fraction (fold change)
			WT	3CS	WT-∆AH	3CS-∆AH
			1.0061	0.955	0.992	0.9038
			1.0461	1.0783	1.0241	1.0697
			0.9478	0.9923	0.9603	0.9685
