# Supplementary material for: S-palmitoylation modulates ATG2-dependent non-vesicular lipid transport during starvation-induced autophagy
Source: EMBO J. 2025 Mar 24;44(9):2596–619. doi: 10.1038/s44318-025-00410-7 (PMC12048663; doi:10.1038/s44318-025-00410-7)
Supplement: Supplementary file 12 — Figures EV1-5 Source Data [file 44318_2025_410_MOESM12_ESM.zip › Source Data For EV Figures/Source Data For Figure EV5/EV5B, D _numerical data/EV5D.xlsx]

## Sheet: Sheet1
		Proportion of ATG2A punctate structures located on ER (%)
		WT	3CS
		50	61
		33	67
		50	63
		43	50
		62	57
		75	75
		25	0
		50	40
		57	69
		100	33
		50	71
		80	0
		75	100
		46	80
		83	50
		20	75
		64	67
		88	25
		50	57
		0	0
		60	60
		67	100
		60	75
		0	40
		63	58
		100	75
		60	0
		31	71
		57	100
		55	54
